# Supplementary material for: Interface Management between General Practitioners and Rheumatologists—Results of a Survey Defining a Concept for Future Joint Recommendations
Source: PLoS One. 2016 Jan 7;11(1):e0146149. doi: 10.1371/journal.pone.0146149 (PMC4704827; doi:10.1371/journal.pone.0146149)
Supplement: S1 Dataset — (XLSX) [file pone.0146149.s001.xlsx]

## Sheet: ResponseData
RespId	GroupId	Start	Complete	Anrede	Bundesland	c/o	Ort	PLZ	Straße	Titel	Q1	Q1_Open	Q2	Q3	Q4_1	Q4_2	Q5_1	Q6_1	Q6_2	Q6_3	Q6_4	Q7_1	Q7_2	Q7_3	Q8	Q9	Q10_1	Q10_2	Q10_3	Q10_4	Q10_5	Q11	Q12	Q13	Q14	Q15	Q16	Q17_1	Q17_2	Q17_3	Q17_4	Q18	Q19	Q20	Q21_1	Q21_2	Q22_1	Q22_2	Q23_1
115860065	499668										1		-111	1	1	1	1	0	0	1	1	1	1	1	2	1	-111	-111	-111	-111	-111	-111	-111	-111	-111	-111	-111	-111	-111	-111	-111	-111	-111	-111	-111	-111	-111	-111	-111
115860079	499668										1		-111	1	1	1	1	0	0	0	0	0	0	0	-111	-111	-111	-111	-111	-111	-111	-111	-111	-111	-111	-111	-111	-111	-111	-111	-111	-111	-111	-111	-111	-111	-111	-111	-111
115860081	499668										1		-111	1	1	1	1	0	1	1	0	0	0	0	-111	-111	-111	-111	-111	-111	-111	-111	-111	-111	-111	-111	-111	-111	-111	-111	-111	-111	-111	-111	-111	-111	-111	-111	-111
115860082	499668										1		-111	1	1	1	1	0	0	0	0	0	0	0	-111	-111	-111	-111	-111	-111	-111	-111	-111	-111	-111	-111	-111	-111	-111	-111	-111	-111	-111	-111	-111	-111	-111	-111	-111
115860086	499668										1		-111	1	1	1	1	1	1	1	1	1	1	0	2	1	-111	-111	-111	-111	-111	-111	-111	-111	-111	-111	-111	-111	-111	-111	-111	-111	-111	-111	-111	-111	-111	-111	-111
115860094	499668										1		-111	1	1	1	1	1	1	1	1	0	0	0	-111	-111	-111	-111	-111	-111	-111	-111	-111	-111	-111	-111	-111	-111	-111	-111	-111	-111	-111	-111	-111	-111	-111	-111	-111
115860097	499668										1		-111	1	0	1	0	0	0	0	0	0	0	0	-111	-111	-111	-111	-111	-111	-111	-111	-111	-111	-111	-111	-111	-111	-111	-111	-111	-111	-111	-111	-111	-111	-111	-111	-111
115860099	499668										1		-111	1	1	1	1	0	0	0	0	0	0	0	-111	-111	-111	-111	-111	-111	-111	-111	-111	-111	-111	-111	-111	-111	-111	-111	-111	-111	-111	-111	-111	-111	-111	-111	-111
115860105	499668										1		-111	1	1	1	1	0	0	0	0	0	0	0	-111	-111	-111	-111	-111	-111	-111	-111	-111	-111	-111	-111	-111	-111	-111	-111	-111	-111	-111	-111	-111	-111	-111	-111	-111
115860118	499668										1		-111	1	1	1	1	0	0	0	0	1	0	1	2	1	-111	-111	-111	-111	-111	-111	-111	-111	-111	-111	-111	-111	-111	-111	-111	-111	-111	-111	-111	-111	-111	-111	-111
115859369	499668										1		-111	1	1	1	1	0	0	1	1	0	0	0	1	1	0	1	0	1	0	1	1	1	1	2	1	-111	-111	-111	-111	3	1	3	3	3	2	2	-111
115859483	499668										1		-111	1	1	1	1	1	1	1	1	1	0	0	2	1	0	1	0	1	0	2	2	2	1	1	3	-111	-111	-111	-111	1	3	3	-111	-111	1	1	-111
115860067	499668										1		-111	1	1	1	0	0	0	0	0	0	0	0	4	1	0	1	0	0	0	-111	-111	-111	-111	-111	-111	-111	-111	-111	-111	-111	-111	-111	-111	-111	-111	-111	-111
115860084	499668										1		-111	1	0	1	1	1	1	0	0	1	1	1	2	1	0	1	0	1	0	3	2	2	2	3	3	-111	-111	-111	-111	-111	-111	-111	-111	-111	-111	-111	-111
115860074	499668										1		-111	-111	-111	-111	-111	-111	-111	-111	-111	-111	-111	-111	-111	-111	1	1	0	0	0	-111	-111	-111	-111	-111	-111	-111	-111	-111	-111	-111	-111	-111	-111	-111	-111	-111	-111
115858788	499668										2		1	1	1	1	1	0	0	0	0	0	0	0	3	1	1	1	0	1	0	3	2	1	1	1	1	-111	-111	-111	-111	3	3	2	1	1	-111	-111	2
115858859	499668										1		-111	1	1	1	1	1	1	1	1	1	1	0	2	1	1	1	0	0	0	2	1	1	1	2	4	-111	-111	-111	-111	2	3	3	1	1	1	2	-111
115858971	499668										1		-111	1	1	1	1	0	0	1	1	1	1	1	2	1	1	1	0	1	0	1	2	2	2	1	3	-111	-111	-111	-111	2	3	3	1	1	1	1	-111
115859473	499668										1		-111	1	0	1	1	0	0	0	1	1	0	0	2	1	1	1	0	1	0	-111	2	2	-111	1	3	-111	-111	-111	-111	2	1	1	1	1	1	1	-111
115859499	499668										1		-111	1	1	1	1	1	1	1	1	1	0	1	1	1	1	1	0	1	0	2	2	2	2	2	3	-111	-111	-111	-111	1	3	3	1	1	1	1	-111
115859509	499668										1		-111	1	1	1	1	1	1	1	1	1	0	0	2	1	1	1	0	0	0	2	3	2	1	2	3	-111	-111	-111	-111	1	3	1	1	-111	1	1	-111
115859580	499668										1		-111	1	0	1	1	0	0	0	0	1	0	0	3	1	1	1	0	0	0	4	2	4	4	3	3	-111	-111	-111	-111	2	4	4	3	3	1	2	-111
115859610	499668										1		-111	1	1	1	1	1	0	0	1	1	0	1	2	1	1	1	0	1	0	2	2	2	4	2	2	-111	-111	-111	-111	1	1	1	1	-111	1	1	-111
115859701	499668										1		-111	1	1	1	1	1	1	1	1	1	1	1	1	1	1	1	0	0	0	3	1	1	1	3	3	-111	-111	-111	-111	1	1	3	1	2	2	2	-111
115859757	499668										1		-111	1	0	1	1	0	1	1	1	1	1	1	1	1	1	0	1	1	0	3	2	2	1	1	2	-111	-111	-111	-111	-111	1	3	2	1	2	1	-111
115859784	499668										1		-111	1	1	1	1	1	1	1	1	1	1	1	2	1	1	1	0	1	0	2	2	1	1	3	3	-111	-111	-111	-111	2	3	3	1	1	1	1	-111
115859801	499668										1		-111	1	1	1	1	1	1	1	1	1	0	1	2	1	1	1	0	1	0	-111	-111	-111	-111	-111	-111	-111	-111	-111	-111	-111	-111	-111	-111	-111	1	1	-111
115859894	499668										1		-111	1	1	1	1	0	1	1	0	1	1	0	3	1	1	1	0	0	0	3	3	2	1	2	3	-111	-111	-111	-111	1	3	3	1	2	2	2	-111
115859972	499668										1		-111	1	1	1	1	1	1	1	1	1	1	1	2	1	1	1	0	1	0	2	2	2	1	2	4	-111	-111	-111	-111	1	2	2	3	3	1	1	-111
115859974	499668										1		-111	1	1	1	1	1	1	1	1	1	1	0	2	1	1	1	0	0	0	3	1	1	1	2	3	-111	-111	-111	-111	2	3	1	1	1	1	2	-111
115860018	499668										1		-111	1	1	1	1	0	0	1	1	1	1	1	2	1	1	1	1	0	0	3	2	2	1	3	3	-111	-111	-111	-111	2	3	1	1	1	1	1	-111
115860089	499668										1		-111	1	1	1	1	0	0	1	0	1	1	1	2	1	1	1	0	1	0	2	2	-111	-111	-111	-111	-111	-111	-111	-111	-111	-111	-111	-111	-111	-111	-111	-111
115860100	499668										1		-111	1	1	1	1	1	1	1	1	1	0	0	3	1	1	1	0	1	0	2	2	1	2	3	-111	-111	-111	-111	-111	-111	-111	-111	-111	-111	-111	-111	-111
115860110	499668										1		-111	1	1	0	1	0	0	1	0	1	0	1	2	1	1	1	0	0	0	1	2	-111	-111	-111	-111	-111	-111	-111	-111	-111	-111	-111	-111	-111	-111	-111	-111
115858795	499668										2		1	1	1	1	1	1	1	1	1	0	0	0	3	2	-111	-111	-111	-111	-111	2	2	1	1	1	1	0	0	1	1	2	2	2	1	1	-111	-111	2
115858889	499668										1		-111	2	-111	-111	-111	-111	-111	-111	-111	-111	-111	-111	-111	2	-111	-111	-111	-111	-111	1	1	1	1	1	3	0	0	0	1	1	2	3	-111	1	1	1	-111
115858759	499668										1		-111	1	0	1	1	1	1	1	1	1	0	0	2	1	0	1	0	1	0	2	1	1	1	1	3	0	1	0	1	2	3	3	1	2	1	1	-111
115858766	499668										1		-111	1	0	1	1	0	0	0	0	1	0	0	2	1	0	0	0	1	0	2	2	1	1	3	3	0	0	1	0	3	3	3	1	1	1	1	-111
115858793	499668										2		1	1	1	1	1	1	1	1	1	0	0	0	3	1	0	1	0	1	0	3	2	1	1	2	1	0	1	0	0	3	3	2	2	2	-111	-111	2
115858865	499668										1		-111	1	1	1	1	1	1	1	1	1	0	1	1	1	0	1	0	1	0	1	1	1	1	2	3	0	0	1	0	1	3	3	1	2	2	2	-111
115858886	499668										1		-111	1	1	1	1	0	0	1	0	1	1	1	2	1	0	0	1	0	0	1	1	1	2	2	3	0	1	0	0	2	3	3	2	1	1	1	-111
115858893	499668										1		-111	1	1	1	1	1	1	1	1	1	1	1	2	1	0	1	1	1	0	3	1	3	1	3	3	0	0	0	1	1	1	1	1	1	1	1	-111
115858904	499668										1		-111	1	1	1	1	0	1	1	0	1	1	1	2	1	0	1	0	1	0	2	1	1	1	2	3	0	0	0	1	2	2	3	1	-111	1	1	-111
115858932	499668										1		-111	1	1	0	1	0	0	1	1	1	1	1	3	1	0	0	0	1	0	2	1	1	1	3	3	0	0	0	1	2	3	2	1	1	1	1	-111
115858939	499668										1		-111	1	1	1	1	1	1	1	1	1	1	1	1	1	0	0	0	1	0	1	1	1	2	2	3	0	1	0	0	1	1	1	1	1	1	1	-111
115858961	499668										1		-111	1	1	0	1	0	0	1	0	1	0	0	2	1	0	1	0	1	0	3	2	2	1	2	3	0	1	0	0	1	1	1	1	1	1	1	-111
115858983	499668										1		-111	1	0	1	1	0	0	1	1	1	0	0	2	2	0	1	0	0	0	2	2	1	1	2	3	0	1	0	0	2	2	3	1	1	1	2	-111
115859001	499668										1		-111	1	1	1	1	1	1	1	1	1	0	0	2	1	0	1	0	1	0	4	2	1	1	3	3	0	0	1	0	1	2	1	1	1	1	1	-111
115859027	499668										1		-111	1	1	1	1	0	1	1	1	1	1	0	2	1	0	1	0	1	0	2	2	1	4	2	3	0	1	1	0	1	1	3	1	3	1	2	-111
115859033	499668										1		-111	1	1	1	1	1	1	1	1	1	0	0	2	1	0	0	0	0	1	2	2	2	1	2	3	0	0	1	0	1	3	2	2	2	2	2	-111
115859055	499668										1		-111	1	1	1	1	1	1	1	1	1	0	0	3	1	0	0	0	1	0	2	2	2	1	1	3	0	0	1	0	1	3	2	3	3	1	1	-111
115859057	499668										1		-111	1	1	1	1	1	1	1	1	1	1	1	2	1	0	1	1	1	0	2	2	2	2	2	2	0	1	0	0	1	1	1	1	1	1	1	-111
115859063	499668										1		-111	1	0	1	1	0	0	1	1	1	0	0	2	1	0	1	1	1	0	1	1	1	1	1	2	0	1	0	0	3	3	3	1	1	1	2	-111
115859079	499668										1		-111	1	1	1	1	1	1	1	1	1	0	0	2	1	0	0	0	0	1	2	2	1	1	2	3	0	1	1	0	4	3	3	1	1	1	2	-111
115859093	499668										1		-111	1	0	1	0	0	0	1	1	1	0	0	2	1	0	1	0	1	0	2	3	1	1	2	3	0	1	0	0	2	3	3	2	2	1	1	-111
115859101	499668										1		-111	1	1	1	1	1	1	1	1	1	0	0	2	2	0	1	0	1	0	3	3	2	1	2	3	0	0	0	1	1	3	3	1	1	1	1	-111
115859123	499668										1		-111	1	1	1	0	0	0	1	0	1	1	1	2	1	0	1	1	1	0	1	1	1	1	2	3	0	0	1	0	1	3	3	1	1	1	1	-111
115859129	499668										1		-111	1	1	1	1	0	0	1	1	1	0	0	2	3	0	1	0	0	0	4	1	1	2	2	3	0	0	1	0	1	3	3	2	2	3	2	-111
115859151	499668										1		-111	1	1	1	1	1	1	1	1	0	0	0	2	1	0	1	0	1	0	3	1	2	1	1	3	0	0	0	1	2	3	3	1	1	2	1	-111
115859153	499668										1		-111	1	1	1	1	0	0	1	1	1	1	1	2	1	0	0	1	1	0	3	2	1	2	3	3	0	1	0	0	1	1	1	1	1	1	1	-111
115859163	499668										1		-111	1	1	1	1	1	1	1	1	1	1	1	2	1	0	1	0	1	0	2	2	2	1	2	3	0	1	0	1	2	3	3	1	1	1	1	-111
115859168	499668										1		-111	1	1	1	1	0	0	1	0	1	1	1	2	1	0	1	0	1	0	2	2	2	1	2	3	0	0	1	0	2	2	4	1	2	1	1	-111
115859172	499668										1		-111	1	1	1	1	1	1	1	1	1	0	0	2	1	0	1	0	1	0	2	1	1	1	2	3	0	1	1	0	2	3	2	2	1	1	1	-111
115859195	499668										1		-111	1	1	1	1	1	1	1	1	1	1	0	2	1	0	1	0	0	0	1	1	2	1	2	3	0	0	1	0	3	3	2	1	1	1	1	-111
115859238	499668										1		-111	1	1	1	1	1	1	1	1	1	0	0	1	1	0	1	1	1	0	2	2	2	1	2	3	0	1	0	0	2	3	3	1	1	1	1	-111
115859239	499668										1		-111	1	1	1	1	1	0	1	1	1	0	0	2	1	0	1	0	1	0	2	2	2	1	2	3	0	0	1	0	2	2	3	1	2	1	2	-111
115859242	499668										1		-111	1	1	1	1	0	0	1	1	1	1	1	2	1	0	1	0	1	0	2	1	2	1	2	2	0	0	1	0	1	4	1	1	3	1	2	-111
115859244	499668										1		-111	1	0	1	1	0	0	1	1	1	1	1	1	2	0	1	1	1	0	3	2	2	2	2	3	0	0	1	0	2	3	3	1	2	1	1	-111
115859247	499668										1		-111	1	0	1	1	0	0	1	0	1	1	0	2	2	0	1	1	1	0	3	3	2	1	2	3	0	0	1	0	1	1	1	2	2	1	1	-111
115859302	499668										1		-111	1	1	1	1	0	0	1	0	1	0	0	2	1	0	0	0	0	1	3	3	1	-111	2	3	0	0	1	0	3	3	3	3	3	2	1	-111
115859319	499668										1		-111	1	1	1	0	0	0	1	0	1	0	0	2	1	0	0	0	1	0	1	1	1	1	2	2	0	1	1	0	2	3	3	1	1	2	1	-111
115859394	499668										1		-111	1	1	1	1	1	1	1	1	1	0	0	4	3	0	1	0	1	0	2	1	1	1	1	3	0	0	0	1	1	2	1	1	1	1	1	-111
115859417	499668										1		-111	1	1	1	1	1	1	1	1	1	0	0	2	1	0	1	0	1	0	3	2	2	1	2	3	0	0	1	0	2	3	3	1	-111	1	1	-111
115859423	499668										1		-111	1	1	1	1	1	1	1	1	1	1	1	2	1	0	1	0	1	0	2	2	1	1	1	3	0	1	0	0	2	2	3	1	1	1	1	-111
115859433	499668										2		1	1	1	0	1	0	0	0	0	1	1	0	2	1	0	0	1	0	0	2	3	1	1	1	2	0	1	0	0	3	2	3	1	1	-111	-111	2
115859448	499668										1		-111	1	1	1	0	0	0	1	0	1	1	1	2	1	0	1	0	1	0	2	1	1	1	2	2	0	1	1	0	1	2	3	1	1	1	1	-111
115859492	499668										2		1	1	1	1	1	1	1	1	1	1	1	1	3	2	0	1	0	1	0	2	2	1	1	2	1	0	1	0	0	3	3	2	1	1	-111	-111	1
115859498	499668										1		-111	1	1	1	1	0	1	1	1	1	0	0	2	1	0	1	1	1	0	2	1	1	1	2	3	0	0	1	0	2	3	2	3	3	1	1	-111
115859516	499668										1		-111	1	1	1	1	0	0	1	1	1	1	0	3	1	0	1	0	1	0	2	3	1	2	2	3	0	1	0	0	3	3	2	2	1	2	1	-111
115859518	499668										1		-111	1	1	1	1	1	1	1	1	1	0	1	2	1	0	0	0	1	0	2	1	1	1	2	3	0	1	1	0	1	1	2	1	-111	1	1	-111
115859547	499668										1		-111	1	1	1	1	0	1	1	1	1	0	0	2	1	0	1	0	1	0	1	1	1	2	2	3	0	1	0	0	2	3	3	1	1	1	1	-111
115859565	499668										1		-111	1	1	1	1	1	1	1	1	1	0	0	1	1	0	1	0	1	0	2	1	2	1	2	3	0	0	1	0	1	2	4	1	3	1	1	-111
115859574	499668										1		-111	1	1	1	0	0	0	0	0	1	0	0	3	1	0	1	0	0	0	2	1	1	2	2	3	0	0	1	0	2	3	2	1	1	1	1	-111
115859584	499668										1		-111	1	1	1	1	1	1	1	1	1	0	0	2	1	0	1	0	1	0	2	1	2	2	2	2	0	0	1	0	1	2	1	1	3	1	1	-111
115859586	499668										1		-111	1	1	1	1	1	1	1	1	1	1	1	2	1	0	1	0	1	0	1	1	1	3	3	3	0	1	0	0	3	3	2	1	3	1	2	-111
115859604	499668										1		-111	1	1	1	1	0	0	1	0	1	0	1	2	1	0	1	0	0	0	2	2	2	1	2	3	0	0	1	0	1	3	3	1	1	1	1	-111
115859606	499668										1		-111	1	1	1	1	1	0	0	0	1	0	0	3	1	0	0	1	0	0	3	3	2	1	2	3	0	0	1	0	1	1	3	1	1	1	1	-111
115859616	499668										1		-111	1	1	1	1	1	1	1	1	0	0	0	2	1	0	1	0	1	0	2	1	1	1	1	3	0	0	1	0	3	3	1	1	-111	1	1	-111
115859685	499668										1		-111	1	0	1	0	0	0	1	0	0	1	1	2	1	0	1	0	1	0	3	3	2	1	2	3	0	0	1	0	2	2	3	1	1	1	1	-111
115859695	499668										1		-111	1	1	1	1	0	0	1	0	1	0	0	2	1	0	1	0	1	0	2	2	1	1	2	2	0	0	1	0	3	3	2	1	2	2	2	-111
115859702	499668										1		-111	1	1	1	1	1	1	1	1	1	0	0	2	1	0	1	0	1	0	2	1	1	1	1	3	0	0	1	0	1	3	2	2	2	2	2	-111
115859705	499668										1		-111	1	1	1	0	0	0	0	0	1	0	0	2	1	0	1	0	0	0	2	2	1	1	2	2	0	1	0	0	3	3	2	-111	1	1	1	-111
115859714	499668										1		-111	1	1	1	1	1	1	1	1	1	0	0	2	1	0	1	0	1	0	2	2	2	4	2	2	0	0	1	0	1	1	1	1	1	1	1	-111
115859718	499668										1		-111	1	1	1	1	1	1	1	1	1	1	1	1	3	0	0	0	0	1	3	3	1	1	2	3	0	0	0	1	1	3	3	1	1	1	1	-111
115859719	499668										1		-111	1	1	1	1	1	1	1	1	1	1	1	2	1	0	1	1	1	0	2	2	3	2	2	3	0	0	1	0	2	1	1	1	1	1	1	-111
115859725	499668										1		-111	1	1	1	1	1	0	1	1	1	1	1	2	1	0	1	0	1	0	2	1	1	1	2	3	0	0	1	0	2	3	3	1	2	2	2	-111
115859740	499668										1		-111	1	1	1	1	1	1	1	1	1	1	1	2	1	0	1	0	1	0	2	2	1	1	2	3	0	0	1	0	2	2	3	1	1	1	1	-111
115859746	499668										1		-111	1	1	1	1	0	0	1	1	1	0	1	2	1	0	1	0	1	0	2	2	2	1	2	4	0	1	0	0	1	3	4	2	2	1	1	-111
115859791	499668										1		-111	1	1	1	1	0	0	1	0	1	1	1	2	1	0	1	0	0	0	2	1	1	2	2	3	0	1	0	0	1	2	1	-111	1	1	1	-111
115859812	499668										1		-111	1	1	1	0	0	0	1	0	1	0	1	2	1	0	1	1	1	0	1	1	1	2	2	1	0	1	1	0	2	2	2	1	3	2	1	-111
115859815	499668										1		-111	1	1	1	1	0	0	1	0	1	0	0	2	1	0	1	0	1	0	2	2	1	1	2	2	0	0	0	1	3	2	4	2	2	2	2	-111
115859820	499668										1		-111	1	0	1	1	1	1	1	1	1	1	1	1	1	0	1	0	1	0	2	2	1	1	2	3	0	0	1	0	1	2	3	1	1	1	1	-111
115859843	499668										1		-111	1	1	1	1	1	1	1	1	1	0	0	2	3	0	1	0	1	0	2	2	1	1	2	3	0	0	1	0	3	3	3	1	2	1	2	-111
115859845	499668										1		-111	1	1	1	1	0	0	1	0	1	0	0	2	1	0	0	0	1	0	1	1	1	1	2	2	0	0	1	0	3	3	3	1	-111	1	1	-111
115859847	499668										1		-111	1	1	1	1	1	1	1	1	1	0	0	1	1	0	1	0	1	0	2	1	1	1	2	4	0	1	1	0	4	4	1	1	2	-111	1	-111
115859853	499668										1		-111	1	1	1	1	1	1	1	1	1	0	0	1	1	0	1	0	1	0	2	2	1	1	2	3	0	1	0	1	1	3	3	1	2	1	1	-111
115859859	499668										1		-111	1	1	1	0	0	0	0	0	0	1	0	2	1	0	1	1	0	0	2	2	2	1	2	2	0	0	1	0	1	2	1	1	1	1	1	-111
115859865	499668										1		-111	1	1	1	1	1	1	1	1	1	0	0	3	1	0	1	0	1	0	2	2	2	2	2	3	0	0	1	0	2	3	2	2	2	1	2	-111
115859892	499668										1		-111	1	1	1	0	0	0	0	0	0	0	0	3	1	0	0	0	1	0	2	2	2	2	3	3	0	1	0	0	1	2	2	2	2	1	1	-111
115859895	499668										1		-111	1	1	1	1	0	0	0	0	1	1	0	2	1	0	1	1	1	0	2	1	2	2	2	3	0	0	1	0	1	2	2	1	1	1	1	-111
115859908	499668										1		-111	1	1	1	1	1	1	0	1	1	1	1	1	2	0	1	0	1	0	3	1	1	1	1	3	0	0	1	0	3	3	3	1	1	1	1	-111
115859915	499668										1		-111	1	1	1	1	1	0	0	0	1	0	0	2	1	0	1	1	0	0	2	2	2	2	2	3	0	1	1	0	2	2	2	1	1	1	1	-111
115859926	499668										1		-111	1	1	1	1	1	1	1	1	1	0	0	2	1	0	0	0	1	0	2	1	1	1	2	2	0	0	1	0	2	3	2	1	1	2	2	-111
115859936	499668										1		-111	1	1	1	1	1	1	1	1	0	0	1	2	1	0	1	0	1	0	2	2	2	1	2	3	0	0	1	0	1	1	3	1	1	2	2	-111
115859939	499668										1		-111	1	0	1	0	0	0	1	0	1	1	0	2	2	0	1	0	1	0	3	2	1	1	1	3	0	0	1	0	1	3	1	1	1	1	1	-111
115859940	499668										1		-111	1	1	1	1	1	1	1	1	1	0	1	2	1	0	1	0	0	0	1	1	1	2	2	3	0	1	0	0	1	2	3	1	1	1	1	-111
115859943	499668										1		-111	1	1	1	1	0	0	1	1	1	0	0	2	1	0	1	0	1	0	2	2	1	1	2	3	0	0	1	0	2	2	3	1	1	1	1	-111
115859944	499668										1		-111	1	1	1	1	1	1	1	1	1	0	0	2	1	0	1	0	1	0	2	2	1	2	2	3	0	1	0	0	1	2	2	1	1	1	1	-111
115859967	499668										1		-111	1	1	1	1	0	0	0	0	1	0	0	2	1	0	1	0	1	0	2	2	1	1	2	2	0	0	1	0	2	1	3	1	2	1	2	-111
115859992	499668										1		-111	1	1	1	0	0	0	0	0	0	1	0	4	1	0	1	1	1	0	3	2	1	1	2	2	0	0	1	0	2	3	3	1	1	1	2	-111
115859997	499668										1		-111	1	1	1	1	0	0	1	1	1	1	1	2	1	0	1	0	1	0	2	1	1	2	2	3	0	0	1	0	1	3	2	1	1	1	1	-111
115860004	499668										1		-111	1	1	1	1	1	1	1	1	1	0	0	2	1	0	1	1	1	0	2	1	2	2	1	2	0	0	1	0	2	2	2	1	-111	1	1	-111
115860016	499668										1		-111	1	1	1	1	0	1	1	1	1	0	0	2	1	0	1	0	1	0	2	2	2	2	2	2	0	1	0	0	1	2	1	1	-111	1	1	-111
115860021	499668										1		-111	1	1	1	1	0	0	1	1	1	0	0	2	1	0	0	0	0	1	1	2	1	1	2	2	0	0	0	1	2	3	2	1	2	1	2	-111
115860022	499668										1		-111	1	1	1	0	0	0	0	0	1	0	0	2	1	0	0	0	1	0	2	2	2	2	1	2	0	0	1	0	2	-111	2	-111	-111	1	1	-111
115860025	499668										1		-111	1	1	1	1	1	1	1	1	1	0	1	-111	1	0	1	0	1	0	1	1	1	1	2	3	0	0	1	0	3	3	5	2	2	2	2	-111
115860031	499668										1		-111	1	1	1	1	0	0	1	0	0	0	1	2	1	0	1	1	1	0	1	2	1	2	2	3	0	0	1	0	3	3	1	1	-111	1	1	-111
115860036	499668										1		-111	1	1	1	1	1	1	1	1	0	0	1	2	1	0	0	0	1	0	2	2	2	1	2	2	0	0	1	0	1	2	3	1	1	1	1	-111
115860039	499668										1		-111	1	0	1	1	0	0	1	1	1	1	1	2	1	0	1	0	1	0	1	1	1	1	1	2	0	1	1	0	2	1	3	1	1	1	1	-111
115860042	499668										1		-111	1	1	1	1	0	0	1	1	1	0	1	1	1	0	1	0	1	0	2	2	2	2	3	3	0	0	1	0	2	3	2	1	-111	1	1	-111
115860046	499668										1		-111	1	1	1	1	0	0	1	0	1	0	0	2	1	0	0	0	1	0	2	2	2	2	1	2	0	1	0	1	3	2	3	1	1	2	1	-111
115860090	499668										1		-111	1	1	1	0	0	0	1	1	1	1	1	2	1	0	0	0	0	1	3	1	1	2	2	3	0	0	1	0	2	1	6	-111	-111	-111	-111	-111
115860104	499668										1		-111	1	0	1	1	0	1	1	1	1	0	0	2	1	0	1	0	1	0	2	1	1	1	1	2	0	0	1	0	2	3	3	2	1	1	2	-111
115859323	499668										1		-111	2	-111	-111	-111	-111	-111	-111	-111	-111	-111	-111	-111	2	0	0	1	0	0	2	3	2	3	2	1	0	1	1	0	1	3	3	1	-111	1	1	-111
115860006	499668										2		1	2	-111	-111	-111	-111	-111	-111	-111	-111	-111	-111	2	2	0	1	0	1	0	1	1	1	1	1	1	0	0	1	1	3	3	4	2	2	-111	-111	2
115858751	499668										1		-111	1	1	1	1	0	0	0	0	1	1	0	2	1	1	1	0	0	0	2	2	1	1	2	3	0	0	1	0	2	3	3	3	3	1	1	-111
115858772	499668										1		-111	1	1	1	1	1	1	1	1	1	0	0	2	1	1	1	0	1	0	2	2	1	1	2	3	0	1	0	0	1	3	1	1	-111	1	1	-111
115858778	499668										1		-111	1	1	1	1	0	0	1	0	1	1	1	3	2	1	0	1	0	0	3	3	3	2	2	3	0	0	1	0	1	2	1	1	1	1	1	-111
115858781	499668										1		-111	1	1	1	1	0	0	1	0	1	0	0	2	1	1	1	0	0	0	2	2	1	2	2	3	0	1	0	0	2	2	3	1	2	1	1	-111
115858785	499668										1		-111	1	1	1	1	1	1	1	1	1	1	0	2	1	1	1	1	1	0	2	2	1	1	2	3	0	1	0	0	2	3	3	1	1	1	1	-111
115858786	499668										1		-111	1	1	1	1	0	0	1	0	1	1	0	2	2	1	0	0	1	0	2	2	1	1	2	3	0	1	1	0	2	3	2	1	2	2	2	-111
115858815	499668										1		-111	1	1	1	1	0	0	0	0	1	0	0	2	1	1	1	0	1	0	1	1	1	1	2	3	0	1	0	0	3	3	3	1	3	3	3	-111
115858820	499668										1		-111	1	1	1	1	0	0	1	1	1	1	1	2	1	1	0	0	1	0	1	1	2	1	2	3	0	0	1	0	1	3	1	1	2	1	1	-111
115858821	499668										1		-111	1	1	1	1	1	1	1	1	1	1	1	2	3	1	1	0	1	0	2	1	2	1	2	2	0	0	1	1	2	3	4	1	1	2	1	-111
115858836	499668										1		-111	1	1	1	1	0	0	1	0	1	1	1	2	1	1	0	0	1	0	3	3	2	1	2	3	0	0	1	0	1	2	3	1	-111	1	1	-111
115858837	499668										1		-111	1	0	1	1	1	1	1	0	1	1	1	1	1	1	1	0	1	0	2	2	2	2	2	2	0	0	1	0	1	1	1	1	-111	1	-111	-111
115858843	499668										1		-111	1	1	1	1	1	1	1	1	0	0	0	1	2	1	1	0	0	0	1	1	1	1	3	3	0	0	1	0	2	4	3	1	3	1	1	-111
115858846	499668										1		-111	1	1	1	1	0	1	1	1	1	1	1	2	1	1	1	0	1	0	2	2	2	1	3	3	0	0	1	0	2	3	1	1	1	1	2	-111
115858852	499668										1		-111	1	1	1	1	0	0	1	1	1	1	1	2	1	1	1	0	0	0	2	2	1	1	2	3	0	1	0	1	1	1	3	1	3	1	1	-111
115858855	499668										1		-111	1	1	0	0	0	0	0	0	1	0	0	2	1	1	1	0	0	0	2	2	1	1	2	3	0	0	1	0	2	3	3	-111	1	1	1	-111
115858861	499668										1		-111	1	1	1	1	1	1	1	1	1	0	0	2	1	1	1	0	1	0	3	1	2	1	1	3	0	0	1	0	2	3	1	1	2	1	2	-111
115858867	499668										1		-111	1	1	1	1	1	1	1	1	1	0	0	2	2	1	1	0	1	0	1	2	1	1	2	2	0	0	1	0	3	3	4	1	1	1	1	-111
115858868	499668										1		-111	1	1	1	1	0	1	1	0	1	1	1	1	1	1	1	0	1	0	2	1	1	1	1	3	0	0	1	0	3	3	4	1	2	1	1	-111
115858872	499668										1		-111	1	1	1	1	0	0	1	1	1	1	0	2	1	1	0	1	0	0	3	2	2	1	2	3	0	1	0	1	2	3	3	1	1	1	1	-111
115858877	499668										1		-111	1	1	1	1	1	1	1	1	1	1	1	2	1	1	1	0	1	0	3	1	2	1	3	3	0	0	0	1	1	2	3	1	3	1	1	-111
115858880	499668										1		-111	1	1	1	1	1	1	1	1	1	0	0	2	1	1	1	0	0	0	2	2	1	1	2	3	0	1	0	1	2	2	3	1	1	1	1	-111
115858887	499668										1		-111	1	1	1	1	1	1	1	1	1	1	1	2	1	1	1	0	0	0	2	1	1	1	1	3	0	1	1	0	2	3	3	1	2	2	2	-111
115858892	499668										1		-111	1	1	1	1	1	1	1	1	1	1	0	3	1	1	1	1	1	0	2	2	2	1	2	3	0	1	0	1	1	2	1	1	3	1	1	-111
115858898	499668										1		-111	1	1	1	1	1	1	0	1	1	1	0	2	1	1	1	0	1	0	2	2	2	1	2	3	0	1	0	1	2	3	3	1	1	1	1	-111
115858901	499668										1		-111	1	1	1	1	0	1	1	1	1	0	1	2	1	1	0	0	1	0	3	1	1	2	2	3	0	0	1	0	1	1	2	2	2	1	2	-111
115858908	499668										1		-111	1	1	1	1	1	1	1	1	1	1	1	2	1	1	1	0	1	0	1	1	1	1	2	2	0	0	1	0	1	2	3	1	1	1	1	-111
115858923	499668										1		-111	1	1	0	1	0	1	1	1	1	1	1	2	1	1	0	1	0	0	2	3	2	3	2	3	0	0	0	1	1	1	1	1	1	1	1	-111
115858928	499668										1		-111	1	1	1	1	1	1	1	1	1	0	0	2	1	1	1	0	0	0	2	2	1	2	2	3	0	0	1	0	1	3	3	1	1	1	1	-111
115858929	499668										1		-111	1	1	1	1	1	1	1	1	1	1	1	2	1	1	1	1	1	0	1	1	1	1	2	2	0	0	1	0	1	2	1	1	1	1	1	-111
115858933	499668										1		-111	1	1	1	1	0	0	1	1	1	0	1	2	2	1	1	0	0	0	2	1	1	1	1	3	0	0	1	0	3	3	4	2	2	2	2	-111
115858935	499668										1		-111	1	1	1	1	1	1	1	1	1	1	1	2	1	1	1	0	1	0	2	2	1	1	2	2	0	1	0	0	2	2	1	1	1	1	1	-111
115858940	499668										1		-111	1	1	1	1	1	1	1	1	0	1	1	1	1	1	1	0	1	0	2	2	2	1	2	3	0	1	1	0	1	2	3	1	3	1	1	-111
115858942	499668										1		-111	1	1	1	0	0	0	1	0	1	0	1	2	1	1	1	0	1	0	2	2	2	2	2	4	0	0	1	1	2	2	3	1	1	1	1	-111
115858954	499668										1		-111	1	1	1	1	0	0	1	1	1	1	1	2	1	1	1	0	0	0	3	2	2	1	2	3	0	1	0	0	2	1	3	1	1	1	2	-111
115858960	499668										1		-111	1	1	1	1	1	1	1	1	1	1	1	2	1	1	1	0	1	0	3	2	1	1	2	3	0	0	1	1	3	1	2	2	1	1	1	-111
115858963	499668										1		-111	1	1	1	1	1	1	1	1	1	1	1	2	1	1	1	0	1	0	3	2	2	1	2	3	0	1	0	0	2	3	2	1	2	1	2	-111
115858984	499668										1		-111	1	1	1	1	0	0	1	1	1	1	1	2	1	1	1	0	1	0	3	2	2	1	1	3	0	0	1	0	1	3	1	1	1	1	1	-111
115858988	499668										1		-111	1	1	1	1	1	1	1	1	1	1	1	1	1	1	1	0	1	0	2	1	1	1	1	2	0	0	1	1	1	3	1	1	1	1	1	-111
115858994	499668										1		-111	1	1	1	1	0	0	1	0	1	0	0	3	1	1	1	0	0	0	2	2	2	1	2	3	0	0	0	1	2	3	3	1	1	1	2	-111
115859002	499668										1		-111	1	1	1	1	1	1	1	1	1	0	1	1	1	1	1	0	1	0	3	1	1	1	2	2	0	0	1	0	1	3	1	1	1	1	1	-111
115859014	499668										1		-111	1	1	1	1	1	1	1	1	1	0	0	2	1	1	1	1	1	0	2	2	2	1	2	3	0	1	0	0	3	3	3	1	1	1	1	-111
115859015	499668										1		-111	1	1	1	1	0	0	1	0	1	0	0	1	2	1	0	0	0	0	1	1	1	3	3	3	0	1	0	0	2	3	1	3	3	1	2	-111
115859017	499668										1		-111	1	1	1	1	1	1	1	1	1	1	1	1	1	1	0	1	0	0	3	2	2	2	2	3	0	1	0	0	2	2	2	2	2	1	1	-111
115859021	499668										1		-111	1	1	1	1	0	0	1	0	1	1	1	1	1	1	1	0	1	0	2	2	2	2	2	2	0	1	0	0	2	2	4	1	1	1	1	-111
115859025	499668										1		-111	1	1	1	1	1	1	1	1	1	1	1	2	1	1	0	1	0	0	2	2	1	1	1	3	0	1	0	1	1	1	2	1	2	1	1	-111
115859026	499668										1		-111	1	1	1	1	1	1	1	1	1	1	1	2	1	1	0	1	0	0	2	2	1	1	2	3	0	1	0	0	2	3	2	1	1	1	2	-111
115859031	499668										1		-111	1	1	1	1	0	0	1	0	1	0	0	2	1	1	1	0	1	0	2	2	2	1	2	3	0	0	1	0	2	1	1	1	1	1	1	-111
115859045	499668										1		-111	1	1	1	1	1	1	1	1	1	0	1	2	1	1	1	0	1	0	2	1	2	2	2	3	0	1	1	0	2	2	1	1	1	1	1	-111
115859049	499668										1		-111	1	1	0	1	1	1	1	1	1	1	1	2	1	1	0	0	1	0	3	1	1	1	1	3	0	0	1	0	3	2	3	1	-111	2	2	-111
115859050	499668										1		-111	1	1	1	1	0	1	1	1	1	0	1	2	2	1	1	0	1	0	2	2	1	1	2	3	0	0	1	0	1	2	3	1	-111	2	2	-111
115859059	499668										1		-111	1	1	1	1	1	1	1	1	1	0	1	3	3	1	0	0	0	0	2	1	2	2	2	3	0	0	1	0	3	3	3	2	1	1	1	-111
115859060	499668										1		-111	1	1	0	1	0	0	1	1	1	1	0	2	1	1	0	1	1	0	3	3	3	1	3	3	0	1	0	0	2	2	1	1	1	1	1	-111
115859065	499668										1		-111	1	1	1	1	1	0	1	1	1	1	1	1	1	1	1	0	1	0	2	2	1	2	2	2	0	0	1	0	2	3	1	1	1	1	1	-111
115859067	499668										1		-111	1	1	1	1	1	1	1	1	1	1	1	4	1	1	0	1	0	0	2	2	2	1	2	4	0	1	1	1	2	3	2	1	1	2	1	-111
115859069	499668										1		-111	1	1	1	1	1	1	1	1	1	1	1	2	1	1	1	0	1	0	2	4	2	1	2	4	0	1	0	0	-111	2	4	1	1	1	1	-111
115859071	499668										1		-111	1	1	1	0	0	0	0	0	1	0	1	2	1	1	1	0	1	0	1	1	1	2	2	3	0	0	1	0	2	3	2	1	1	1	1	-111
115859076	499668										1		-111	1	1	1	1	1	1	1	1	1	1	1	1	1	1	1	1	0	0	1	2	2	1	2	3	0	0	1	1	1	1	3	1	1	1	1	-111
115859080	499668										1		-111	1	1	1	1	1	1	1	1	1	0	1	2	1	1	1	0	1	0	2	2	2	1	2	3	0	0	0	1	1	2	3	1	1	1	1	-111
115859084	499668										1		-111	1	1	1	1	1	1	1	1	1	1	1	2	2	1	1	0	1	0	2	3	3	1	2	3	0	0	1	0	2	1	3	1	-111	1	1	-111
115859087	499668										1		-111	1	1	1	1	1	1	1	1	1	1	1	2	1	1	1	0	0	0	3	3	2	2	2	3	0	0	1	0	1	1	1	1	1	1	1	-111
115859092	499668										1		-111	1	1	1	1	1	1	1	1	0	1	1	3	1	1	1	0	1	0	3	2	2	1	2	3	0	0	1	1	2	2	1	1	1	1	1	-111
115859096	499668										1		-111	1	1	1	1	0	0	1	1	1	1	0	2	1	1	1	0	0	0	3	2	2	1	2	3	0	1	1	0	1	2	3	2	1	1	1	-111
115859103	499668										1		-111	1	0	1	1	1	1	1	1	1	0	1	2	1	1	1	0	1	0	2	1	1	2	2	3	0	1	1	1	1	2	3	1	1	1	1	-111
115859104	499668										1		-111	1	1	1	1	1	0	1	1	1	1	1	2	1	1	1	1	1	0	2	2	1	1	2	3	0	1	1	0	2	2	3	3	3	1	1	-111
115859122	499668										1		-111	1	1	1	1	0	0	1	0	1	0	0	2	1	1	0	0	1	0	2	3	4	4	2	2	0	0	1	0	1	3	3	1	1	1	2	-111
115859124	499668										1		-111	1	1	1	1	1	1	1	1	1	1	1	2	1	1	1	0	1	0	3	1	2	1	1	3	0	0	1	0	1	2	3	1	1	1	2	-111
115859126	499668										1		-111	1	1	1	1	1	1	1	1	1	1	0	2	1	1	1	1	1	0	3	2	1	1	2	3	0	0	1	0	2	2	3	1	1	1	1	-111
115859127	499668										1		-111	1	0	1	1	0	0	1	1	1	0	0	2	1	1	1	0	0	0	2	2	2	2	2	2	0	0	1	0	1	2	1	1	2	1	1	-111
115859128	499668										1		-111	1	1	1	1	1	1	1	0	1	1	1	2	1	1	1	0	0	0	2	1	1	1	2	3	0	0	0	1	2	3	2	1	1	1	2	-111
115859133	499668										1		-111	1	1	1	1	1	1	1	1	1	1	1	1	1	1	1	0	1	0	2	1	1	2	1	1	0	0	1	0	2	2	3	1	1	1	1	-111
115859143	499668										1		-111	1	1	1	1	1	1	1	1	1	1	0	2	2	1	1	0	1	0	2	2	1	1	2	3	0	0	0	1	2	3	3	1	1	1	1	-111
115859145	499668										1		-111	1	0	1	1	0	1	1	1	1	1	1	2	1	1	1	0	1	0	2	1	1	1	2	3	0	0	1	0	1	3	1	1	3	2	2	-111
115859148	499668										1		-111	1	1	1	1	1	0	1	1	1	1	0	2	1	1	1	0	1	0	2	1	1	2	2	3	0	1	0	0	2	3	2	2	2	2	2	-111
115859149	499668										1		-111	1	0	1	1	0	0	1	1	0	1	0	2	1	1	0	1	0	0	3	3	2	1	2	2	0	0	0	1	2	1	3	1	1	1	1	-111
115859150	499668										1		-111	1	1	1	1	0	1	1	1	1	1	1	2	1	1	1	0	1	0	2	1	1	1	2	3	0	1	1	0	2	2	3	1	3	1	1	-111
115859154	499668										1		-111	1	0	1	1	0	0	1	0	1	0	1	2	1	1	1	0	1	0	2	1	1	1	2	3	0	0	1	0	2	2	1	1	-111	1	1	-111
115859164	499668										1		-111	1	1	1	1	0	0	1	0	1	1	0	2	1	1	1	1	1	0	2	2	1	1	2	3	0	0	1	0	2	3	3	2	1	1	1	-111
115859169	499668										1		-111	1	1	1	1	0	0	1	0	1	1	1	2	1	1	1	0	1	0	2	1	1	1	2	3	0	0	1	0	2	1	3	1	-111	1	1	-111
115859176	499668										1		-111	1	0	1	1	0	0	1	0	0	1	1	2	1	1	0	0	0	0	-111	2	1	1	2	1	0	0	1	0	1	1	3	1	-111	2	2	-111
115859183	499668										1		-111	1	1	1	1	1	1	1	1	1	0	0	2	1	1	1	0	1	0	1	1	1	1	2	3	0	0	1	0	1	3	2	1	-111	1	1	-111
115859185	499668										1		-111	1	1	1	1	1	0	1	1	1	1	1	2	1	1	1	0	1	0	2	2	1	1	2	2	0	1	0	0	2	2	1	1	1	1	2	-111
115859186	499668										1		-111	1	1	1	1	1	1	1	1	0	0	0	2	1	1	1	0	1	0	3	1	1	1	2	3	0	1	0	0	1	3	3	1	1	1	1	-111
115859191	499668										1	Diplom Psychotherapeutische Medizin	-111	1	1	1	1	1	1	1	1	1	0	1	2	1	1	1	1	1	0	2	3	2	1	1	3	0	0	0	1	1	2	3	1	2	1	1	-111
115859201	499668										1		-111	1	1	1	1	1	0	1	1	1	0	0	3	2	1	1	0	1	0	2	3	1	1	2	3	0	0	1	0	3	3	3	1	1	1	1	-111
115859202	499668										1		-111	1	0	1	1	0	0	1	0	0	1	0	2	1	1	0	1	0	0	2	2	1	1	2	3	0	1	0	1	2	3	3	1	1	1	1	-111
115859203	499668										1		-111	1	1	1	1	1	1	1	1	1	1	1	1	1	1	1	0	0	0	1	1	2	1	2	2	0	0	1	1	1	3	3	1	-111	1	1	-111
115859204	499668										1		-111	1	1	1	1	0	0	1	1	1	0	0	1	1	1	1	0	1	0	3	3	2	1	3	3	0	0	1	0	1	1	3	2	2	1	2	-111
115859211	499668										1		-111	1	1	1	1	1	1	1	1	1	1	1	2	1	1	1	0	1	0	2	2	2	1	2	3	0	1	0	0	2	3	4	1	1	1	2	-111
115859214	499668										1		-111	1	1	1	0	0	0	1	0	1	0	0	2	1	1	1	0	0	0	3	3	2	3	3	3	0	0	1	0	1	3	1	1	1	1	1	-111
115859218	499668										1		-111	1	1	1	1	1	1	1	1	1	0	1	2	1	1	1	0	1	0	3	3	1	1	2	3	0	1	0	1	1	2	1	1	1	1	1	-111
115859220	499668										1		-111	1	1	1	1	1	1	1	1	1	1	1	1	1	1	0	0	1	0	2	2	1	1	2	3	0	1	0	0	2	3	3	1	2	2	1	-111
115859224	499668										1		-111	1	0	1	1	1	1	1	1	1	1	1	1	1	1	0	1	1	0	2	2	1	1	1	3	0	0	1	0	2	2	3	1	1	1	1	-111
115859225	499668										1		-111	1	1	1	1	1	1	1	1	1	0	1	2	1	1	1	0	1	0	1	1	2	1	2	3	0	0	1	1	1	3	1	1	1	1	1	-111
115859226	499668										1		-111	1	1	1	1	1	1	1	1	1	0	0	2	1	1	1	0	1	0	3	3	1	1	2	3	0	1	0	0	2	3	3	1	1	1	1	-111
115859228	499668										2		1	1	1	1	1	1	1	1	1	1	1	1	2	1	1	1	0	1	0	2	2	1	1	2	2	0	0	1	0	2	2	3	1	1	-111	-111	1
115859249	499668										1		-111	1	1	1	1	1	1	1	1	1	0	1	2	2	1	1	0	1	0	2	3	2	1	2	3	0	1	0	0	-111	1	3	1	1	1	1	-111
115859263	499668										1		-111	1	1	1	1	1	1	1	1	1	1	1	1	3	1	1	0	1	0	2	3	2	2	3	3	0	0	1	1	1	2	1	1	-111	2	2	-111
115859264	499668										1		-111	1	0	1	1	1	1	1	1	1	1	1	2	-111	1	0	1	0	0	2	1	2	1	2	3	0	0	0	1	2	2	2	1	1	1	1	-111
115859265	499668										1		-111	1	1	1	1	0	1	1	1	1	0	0	2	2	1	1	0	1	0	2	3	2	1	2	3	0	1	0	1	2	3	3	2	1	1	1	-111
115859268	499668										1		-111	1	1	1	1	1	1	1	1	1	1	1	2	1	1	1	0	1	0	3	1	3	2	3	3	0	0	1	0	1	1	1	1	1	1	1	-111
115859270	499668										1		-111	1	1	1	1	1	1	1	1	0	1	1	1	1	1	1	1	1	0	2	1	1	2	2	3	0	0	1	0	1	2	1	1	1	1	1	-111
115859276	499668										1		-111	1	1	1	0	1	0	0	0	1	1	1	2	1	1	1	0	1	0	2	1	2	1	3	3	0	0	1	0	1	3	3	1	-111	1	2	-111
115859285	499668										1		-111	1	0	1	1	0	0	1	0	1	0	1	2	1	1	1	0	0	0	2	3	2	2	2	3	0	0	1	0	2	2	3	1	-111	1	1	-111
115859286	499668										1		-111	1	1	1	1	0	0	1	1	1	1	1	1	1	1	1	0	1	0	1	1	1	1	1	2	0	0	1	0	1	3	1	1	-111	1	2	-111
115859292	499668										1		-111	1	1	1	1	1	1	1	1	1	1	0	2	1	1	1	0	1	0	3	2	2	1	1	3	0	0	1	0	3	2	4	1	1	1	1	-111
115859295	499668										1		-111	1	1	1	1	0	1	1	1	1	1	0	2	1	1	1	0	1	0	2	2	1	1	2	2	0	1	1	0	2	2	4	1	-111	1	1	-111
115859297	499668										1		-111	1	1	0	1	0	0	1	1	1	1	1	1	1	1	1	0	1	0	2	1	1	1	2	3	0	0	1	0	1	1	3	1	1	1	1	-111
115859300	499668										1		-111	1	1	1	1	1	1	1	1	1	0	1	2	1	1	1	1	0	0	2	1	1	1	2	3	0	0	1	1	2	3	2	1	1	1	1	-111
115859303	499668										1		-111	1	1	1	1	1	0	1	1	1	1	0	3	1	1	0	1	0	0	2	3	2	-111	2	3	0	1	1	0	-111	3	3	1	1	2	2	-111
115859306	499668										1		-111	1	1	1	1	1	1	1	1	1	1	1	2	1	1	1	0	1	0	2	2	2	2	2	3	0	0	1	0	2	2	3	1	1	1	1	-111
115859309	499668										1		-111	1	1	1	1	1	1	1	0	1	0	1	1	1	1	1	0	1	0	1	2	1	1	2	4	0	0	1	0	1	2	3	1	-111	2	2	-111
115859312	499668										1		-111	1	1	1	1	1	0	1	1	1	1	1	2	3	1	0	1	1	0	2	1	2	1	2	3	0	0	1	0	2	2	3	2	1	1	1	-111
115859320	499668										1		-111	1	0	1	1	1	1	1	1	1	1	1	2	2	1	0	1	0	0	2	1	2	1	2	3	0	0	1	0	1	1	1	1	1	1	1	-111
115859327	499668										1		-111	1	1	1	1	1	1	1	1	1	0	1	2	1	1	1	0	1	0	3	2	2	1	3	3	0	0	1	0	2	1	4	1	2	1	1	-111
115859329	499668										1		-111	1	1	1	1	1	1	1	1	1	1	1	2	1	1	1	0	0	0	1	2	2	1	2	3	0	0	1	0	1	1	3	2	2	2	2	-111
115859331	499668										1		-111	1	1	1	1	1	1	1	1	1	1	1	2	1	1	1	0	1	0	2	2	2	1	3	3	0	0	1	1	1	1	1	1	1	1	1	-111
115859332	499668										1		-111	1	1	1	1	1	1	1	1	1	1	1	2	1	1	1	0	1	0	3	2	2	1	1	2	0	0	0	1	2	1	3	1	1	1	1	-111
115859344	499668										1		-111	1	0	1	1	1	1	1	1	1	1	1	2	1	1	1	0	1	0	2	2	1	1	2	3	0	0	1	0	3	3	1	1	1	1	1	-111
115859348	499668										1		-111	1	1	1	1	1	1	1	1	1	0	0	2	1	1	1	0	0	0	2	1	1	1	2	2	0	1	0	0	2	3	1	1	1	2	2	-111
115859349	499668										1		-111	1	0	1	1	0	0	1	1	1	0	1	2	1	1	1	0	1	0	2	2	1	1	1	3	0	1	0	0	2	3	3	1	2	1	1	-111
115859360	499668										1		-111	1	1	1	0	0	0	1	0	1	0	0	1	1	1	1	0	1	0	2	2	2	1	2	3	0	0	1	1	2	2	3	1	1	1	1	-111
115859363	499668										1		-111	1	1	1	1	1	1	1	1	1	0	1	1	1	1	1	1	0	0	1	1	1	4	1	1	0	0	1	0	1	2	6	1	-111	1	1	-111
115859368	499668										1		-111	1	1	1	1	0	0	1	0	1	1	1	2	1	1	1	0	0	0	2	2	2	1	1	3	0	1	1	0	2	3	1	1	-111	2	2	-111
115859379	499668										1		-111	1	1	1	1	1	1	1	1	0	1	1	2	1	1	0	1	0	0	2	2	2	2	2	3	0	0	1	0	3	3	2	1	1	1	1	-111
115859380	499668										1		-111	1	1	1	1	1	1	1	1	1	1	1	2	1	1	1	1	1	0	2	2	2	2	2	2	0	0	1	0	1	2	1	1	1	1	1	-111
115859383	499668										1		-111	1	1	1	1	0	0	1	1	1	1	1	2	1	1	1	0	0	0	2	1	1	2	2	2	0	1	0	0	3	3	1	1	1	1	1	-111
115859413	499668										2		1	1	1	1	0	0	0	0	0	1	1	0	3	2	1	0	0	0	0	2	2	2	1	2	3	0	1	0	0	1	3	1	1	1	-111	-111	1
115859416	499668										1		-111	1	1	1	1	1	1	1	1	1	1	0	2	1	1	0	1	0	0	2	2	1	1	2	3	0	1	0	1	2	2	3	1	1	1	1	-111
115859424	499668										1		-111	1	1	1	1	1	1	1	1	1	1	1	2	1	1	1	0	1	0	2	2	1	1	2	3	0	1	0	0	2	1	1	1	1	1	1	-111
115859426	499668										1		-111	1	1	1	1	1	0	0	1	1	0	0	3	1	1	0	1	0	0	3	2	2	1	2	3	0	0	0	1	1	1	3	1	1	1	1	-111
115859431	499668										1		-111	1	1	1	0	0	0	0	0	1	0	0	4	3	1	1	0	0	0	4	3	1	1	3	3	0	0	0	1	4	3	3	1	1	1	2	-111
115859432	499668										2		1	1	1	1	1	1	1	1	1	1	1	1	3	1	1	1	0	1	0	2	3	1	1	2	2	0	1	0	0	3	3	2	1	1	-111	-111	2
115859435	499668										1		-111	1	1	1	1	0	1	1	0	1	1	1	2	1	1	1	0	1	0	3	2	1	1	2	3	0	0	1	0	1	3	3	1	2	1	1	-111
115859437	499668										1		-111	1	1	1	1	1	1	1	1	1	0	0	2	1	1	0	1	0	0	1	2	2	2	2	3	0	0	0	1	1	2	3	1	1	1	1	-111
115859442	499668										1		-111	1	1	1	0	1	1	1	0	1	0	1	2	1	1	1	0	1	0	2	2	2	2	2	3	0	0	1	0	1	1	3	1	1	1	2	-111
115859449	499668										1		-111	1	1	0	1	1	1	1	1	1	0	1	2	1	1	1	0	1	0	2	2	1	2	2	3	0	0	1	0	1	1	1	1	1	1	1	-111
115859455	499668										1		-111	1	1	1	1	1	1	1	1	1	1	1	1	1	1	1	0	1	0	2	2	1	1	2	3	0	1	0	0	2	3	3	1	1	1	1	-111
115859472	499668										1		-111	1	1	1	1	1	1	1	1	1	0	1	2	1	1	1	0	1	0	3	2	2	1	1	3	0	1	0	0	1	3	1	1	2	2	1	-111
115859477	499668										2		1	1	1	1	1	0	1	1	1	1	1	1	3	2	1	0	0	0	0	3	3	2	1	2	3	0	0	1	0	1	3	2	1	1	-111	-111	1
115859488	499668										1		-111	1	1	1	1	1	1	1	1	1	1	1	2	1	1	1	0	0	0	2	2	2	1	1	2	0	1	0	1	1	3	3	1	1	1	1	-111
115859491	499668										1		-111	1	1	1	1	0	0	1	1	1	0	1	2	1	1	1	0	1	0	1	1	2	1	2	3	0	0	1	0	2	2	2	1	1	1	1	-111
115859500	499668										1		-111	1	1	1	1	1	1	1	0	1	1	1	2	1	1	1	0	1	0	2	1	1	1	2	3	0	0	1	0	2	2	3	2	1	2	1	-111
115859503	499668										1		-111	1	1	1	1	1	1	1	1	1	1	1	2	1	1	1	0	1	0	1	1	1	1	2	2	0	0	1	0	2	3	3	1	1	1	1	-111
115859507	499668										1		-111	1	1	1	0	0	0	1	0	1	0	1	2	1	1	0	0	1	0	1	2	1	1	2	3	0	1	1	0	2	1	1	1	1	2	1	-111
115859515	499668										1		-111	1	1	1	1	0	0	1	0	1	1	0	2	1	1	1	0	1	0	2	1	2	2	3	3	0	0	1	0	1	2	1	1	-111	1	2	-111
115859517	499668										1		-111	1	1	1	0	0	0	1	0	1	0	0	1	1	1	1	0	1	0	2	2	1	2	2	3	0	0	1	0	2	1	2	1	2	2	2	-111
115859527	499668										1		-111	1	1	1	1	0	0	0	0	1	1	1	2	1	1	1	0	1	0	2	2	1	2	1	3	0	1	1	0	2	2	3	1	1	1	1	-111
115859530	499668										1		-111	1	1	1	1	0	0	1	0	0	1	1	3	1	1	1	0	1	0	2	2	1	1	2	3	0	0	0	1	3	2	1	1	2	1	1	-111
115859531	499668										1		-111	1	1	1	1	1	1	1	1	1	1	0	3	1	1	1	0	0	0	2	3	2	1	2	3	0	1	0	1	1	1	1	1	1	1	1	-111
115859550	499668										1		-111	1	1	1	1	0	0	1	0	1	1	1	2	1	1	1	0	1	0	2	2	1	1	2	3	0	0	1	0	1	3	1	1	1	1	1	-111
115859551	499668										1		-111	1	1	1	1	1	1	1	1	1	1	1	2	1	1	1	0	1	0	2	2	2	1	2	2	0	1	0	0	2	3	3	1	1	1	1	-111
115859563	499668										1		-111	1	1	1	1	1	1	1	1	1	1	1	2	1	1	1	0	0	0	2	2	2	1	2	3	0	1	0	0	1	3	1	1	1	1	1	-111
115859564	499668										1		-111	1	0	1	1	0	0	1	1	1	1	1	1	1	1	1	0	1	0	2	1	1	2	2	2	0	0	1	1	2	2	3	1	2	2	2	-111
115859567	499668										1		-111	1	1	1	1	0	0	1	0	1	1	1	1	1	1	1	1	1	0	2	2	1	1	2	2	0	0	1	0	2	3	3	1	1	1	1	-111
115859568	499668										1		-111	1	1	1	1	1	1	1	1	1	1	0	2	1	1	1	0	1	0	3	1	1	1	2	3	0	1	0	0	1	3	3	1	2	1	1	-111
115859577	499668										1		-111	1	1	1	1	1	1	1	1	1	1	1	2	1	1	1	1	1	0	2	2	2	1	2	3	0	1	1	0	2	3	3	1	2	1	1	-111
115859581	499668										1		-111	1	1	1	1	0	0	1	0	1	1	1	2	1	1	1	0	1	0	2	3	2	2	2	3	0	0	1	0	1	1	1	1	1	1	1	-111
115859585	499668										1		-111	1	1	1	1	1	0	1	1	1	1	1	2	1	1	1	0	0	0	2	2	1	1	2	3	0	1	0	0	2	3	1	1	1	1	1	-111
115859588	499668										2		1	1	1	1	1	1	1	1	1	1	0	0	2	1	1	1	0	1	0	2	2	1	1	2	4	0	0	1	0	2	1	3	1	1	-111	-111	1
115859591	499668										2		1	1	1	1	1	1	1	1	1	1	1	1	2	1	1	1	0	1	0	2	2	1	1	2	2	0	1	0	0	3	3	2	1	1	-111	-111	2
115859597	499668										1		-111	1	1	1	1	1	1	1	1	1	1	1	1	1	1	1	0	1	0	2	2	2	1	2	3	0	1	0	0	2	3	1	1	2	1	2	-111
115859599	499668										1		-111	1	1	1	1	0	0	0	0	1	1	1	2	1	1	1	0	1	0	2	2	1	1	1	3	0	0	1	0	2	3	2	1	1	1	1	-111
115859602	499668										1		-111	1	0	1	1	1	1	1	1	1	1	1	2	1	1	1	0	1	0	2	1	1	1	2	3	0	1	1	0	3	2	1	1	2	1	1	-111
115859603	499668										1		-111	1	1	1	1	0	0	1	0	1	1	1	2	1	1	1	0	1	0	2	1	2	2	2	3	0	1	1	0	1	3	2	1	1	1	1	-111
115859621	499668										1		-111	1	1	1	1	1	1	1	1	1	0	1	2	1	1	1	1	1	0	1	2	1	1	2	3	0	1	1	0	2	1	1	1	2	2	1	-111
115859626	499668										1		-111	1	1	1	1	1	1	1	1	1	1	0	2	1	1	0	0	1	0	2	2	1	1	2	3	0	1	0	0	3	2	3	1	1	1	1	-111
115859627	499668										1		-111	1	1	1	1	1	1	1	1	1	0	1	3	1	1	0	0	1	0	3	4	1	2	2	3	0	0	1	0	3	3	3	1	2	1	1	-111
115859629	499668										1		-111	1	1	1	1	0	0	1	1	1	1	1	2	1	1	1	0	0	0	2	1	1	1	2	3	0	0	1	0	2	3	3	1	1	1	2	-111
115859630	499668										1		-111	1	1	1	1	1	1	1	1	1	0	0	2	1	1	1	0	1	0	2	1	1	1	2	3	0	0	0	1	2	3	1	2	2	1	1	-111
115859635	499668										2		1	1	1	1	1	0	1	1	1	1	0	0	3	1	1	1	0	1	0	3	3	1	1	2	1	0	0	1	0	3	2	2	1	1	-111	-111	2
115859636	499668										2		1	1	1	1	1	1	1	1	1	1	1	1	2	2	1	0	0	0	0	2	2	1	2	2	2	0	1	1	0	2	2	3	1	1	-111	-111	1
115859642	499668										1		-111	1	1	1	1	1	1	1	1	1	1	1	2	1	1	1	0	1	0	3	2	2	1	2	3	0	0	1	1	2	2	1	1	1	1	1	-111
115859648	499668										1		-111	1	1	1	1	1	1	1	1	1	0	1	2	3	1	1	1	1	0	2	1	1	1	2	3	0	0	1	0	2	3	2	1	1	1	1	-111
115859651	499668										1		-111	1	1	1	1	0	0	1	0	1	1	1	2	1	1	0	1	1	0	3	2	2	1	1	1	0	1	0	0	1	1	1	1	1	1	1	-111
115859653	499668										1		-111	1	1	1	1	0	0	1	0	0	1	1	2	1	1	1	1	1	0	2	2	1	1	2	3	0	1	1	0	2	3	2	1	1	2	2	-111
115859657	499668										1		-111	1	1	1	1	1	1	1	1	1	1	1	2	1	1	1	0	1	0	2	2	1	1	2	3	0	0	1	0	2	3	1	1	1	2	2	-111
115859658	499668										1		-111	1	1	1	1	0	1	1	0	1	0	1	2	1	1	1	0	1	0	2	2	2	1	2	2	0	0	1	0	2	2	1	1	1	1	1	-111
115859659	499668										1		-111	1	1	1	1	1	1	1	1	1	1	1	2	1	1	1	0	1	0	2	3	2	1	2	2	0	1	1	0	2	2	2	2	2	1	2	-111
115859662	499668										1		-111	1	0	1	1	0	0	1	0	1	0	0	2	1	1	1	0	1	0	2	2	1	1	2	3	0	0	1	0	2	3	3	1	2	1	1	-111
115859678	499668										1		-111	1	1	1	0	0	0	1	0	0	0	0	2	1	1	1	0	0	0	3	2	2	1	2	3	0	0	1	1	1	3	2	1	1	1	1	-111
115859688	499668										1		-111	1	1	1	1	0	0	1	0	1	1	1	2	1	1	0	1	0	0	3	3	2	2	2	3	0	1	1	0	2	2	2	1	1	1	1	-111
115859689	499668										1		-111	1	0	1	1	0	0	1	0	1	0	1	2	1	1	1	0	1	0	1	2	2	1	1	2	0	0	1	1	1	3	2	1	2	1	2	-111
115859698	499668										1		-111	1	1	1	1	1	1	1	1	1	0	1	3	1	1	1	0	1	0	2	2	1	1	2	3	0	0	1	0	3	3	2	2	1	1	2	-111
115859703	499668										1		-111	1	1	1	0	0	0	1	0	1	0	1	2	1	1	1	0	1	0	2	3	1	1	2	3	0	1	0	0	2	2	2	1	2	1	1	-111
115859707	499668										1		-111	1	1	1	1	1	1	1	1	1	0	0	2	1	1	1	0	1	0	3	2	1	1	2	3	0	1	0	0	2	3	2	2	1	1	2	-111
115859708	499668										1		-111	1	1	1	1	1	1	1	1	0	0	0	3	1	1	0	1	0	0	2	3	2	1	3	3	0	0	1	0	1	3	3	1	-111	1	1	-111
115859710	499668										1		-111	1	1	1	1	1	1	1	1	1	0	1	1	1	1	1	0	1	0	2	1	1	1	2	3	0	0	1	0	1	3	1	1	1	1	1	-111
115859713	499668										1		-111	1	0	1	0	0	0	1	0	1	0	0	2	1	1	1	0	1	0	2	1	1	2	2	3	0	1	1	0	2	3	3	2	2	1	1	-111
115859720	499668										1		-111	1	1	1	1	1	1	1	1	1	0	1	1	1	1	0	1	0	0	3	2	1	1	2	3	0	0	1	0	2	3	3	1	1	1	2	-111
115859722	499668										1		-111	1	1	1	1	0	0	1	0	1	1	1	2	2	1	1	0	1	0	2	1	1	1	3	3	0	0	1	0	2	3	3	1	1	1	1	-111
115859732	499668										2		1	1	1	1	1	1	1	1	1	1	1	1	2	2	1	1	0	1	0	2	2	1	1	2	2	0	1	1	0	2	2	2	1	1	-111	-111	1
115859743	499668										1		-111	1	1	1	0	0	0	1	1	1	1	1	3	1	1	1	0	1	0	3	1	2	1	3	3	0	0	1	0	1	1	1	2	1	1	1	-111
115859744	499668										1		-111	1	1	1	1	1	1	1	1	1	0	1	2	1	1	1	0	1	0	3	3	1	1	1	3	0	0	1	0	1	2	1	1	1	1	1	-111
115859748	499668										1		-111	1	1	1	1	0	0	1	0	1	1	1	2	1	1	1	0	0	0	3	2	1	2	2	3	0	1	0	0	2	1	3	2	2	1	2	-111
115859758	499668										1		-111	1	0	1	1	0	0	1	1	1	0	1	2	1	1	1	0	1	0	2	2	2	1	1	3	0	0	1	0	2	3	3	1	2	1	1	-111
115859761	499668										1		-111	1	1	1	1	0	0	1	0	1	1	1	2	1	1	1	0	1	0	2	1	2	1	1	3	0	1	1	0	2	3	1	1	-111	2	2	-111
115859764	499668										1		-111	1	1	1	1	1	1	1	1	1	0	1	2	1	1	1	1	0	0	3	2	1	1	2	2	0	1	1	0	2	3	3	1	1	1	1	-111
115859768	499668										1		-111	1	1	1	1	1	1	1	1	1	1	1	1	1	1	1	0	1	0	2	3	1	1	2	3	0	0	1	0	3	3	3	2	2	1	1	-111
115859773	499668										1		-111	1	0	1	1	0	0	1	1	0	1	1	2	1	1	0	0	0	0	3	4	1	1	2	3	0	0	1	0	1	3	3	1	-111	1	1	-111
115859777	499668										1		-111	1	1	1	1	0	0	1	0	1	0	1	2	1	1	1	0	0	0	1	1	1	2	2	3	0	1	0	0	1	3	3	1	-111	1	1	-111
115859782	499668										1		-111	1	1	1	0	1	1	1	1	1	1	0	2	1	1	1	0	1	0	2	2	2	1	2	3	0	0	1	0	1	2	1	1	1	1	1	-111
115859787	499668										1		-111	1	1	1	1	1	0	1	1	1	1	1	1	1	1	1	1	1	0	3	2	1	1	3	3	0	1	0	0	1	3	2	1	1	1	1	-111
115859788	499668										1		-111	1	1	1	1	1	1	1	1	0	0	0	3	1	1	1	0	0	0	2	2	1	2	2	3	0	1	1	0	2	3	3	1	1	1	1	-111
115859790	499668										1		-111	1	1	1	1	1	1	1	1	1	1	0	2	1	1	1	0	1	0	1	2	1	1	2	3	0	0	1	0	2	3	2	1	1	1	1	-111
115859795	499668										1		-111	1	1	1	1	1	1	1	0	1	0	1	2	1	1	1	0	0	0	2	2	1	1	2	3	0	0	1	0	1	3	3	1	1	1	2	-111
115859798	499668										1		-111	1	1	1	1	1	1	1	1	0	1	1	3	1	1	1	1	0	0	2	2	2	1	2	2	0	0	1	0	1	2	3	1	1	1	2	-111
115859800	499668										1		-111	1	1	1	1	1	1	1	1	1	1	1	1	2	1	1	0	1	0	2	2	2	2	2	3	0	0	1	0	2	2	3	3	3	1	1	-111
115859804	499668										1		-111	1	1	1	1	1	1	1	1	0	0	0	2	1	1	1	0	0	0	2	2	1	2	3	3	0	0	1	0	3	2	3	1	1	1	1	-111
115859808	499668										1		-111	1	1	1	1	1	1	1	1	1	1	0	2	2	1	1	1	1	0	3	2	1	1	2	3	0	1	0	0	1	2	1	1	1	2	2	-111
115859811	499668										1		-111	1	1	1	1	1	1	1	1	1	0	1	2	1	1	1	0	1	0	2	2	1	1	2	3	0	1	1	0	2	3	2	1	-111	1	1	-111
115859813	499668										1		-111	1	1	1	1	1	1	1	1	1	1	0	3	1	1	1	0	1	0	2	2	1	1	2	3	0	0	1	0	1	1	3	1	2	1	1	-111
115859826	499668										1		-111	1	0	1	1	0	0	1	0	1	0	1	2	1	1	0	0	1	0	2	2	1	2	2	2	0	1	1	0	2	2	3	1	-111	2	1	-111
115859827	499668										1		-111	1	0	1	1	0	0	1	1	0	1	0	2	1	1	0	0	1	0	3	3	1	1	2	2	0	1	0	1	2	2	1	2	2	2	2	-111
115859834	499668										1		-111	1	0	1	1	1	0	1	1	1	1	0	2	1	1	1	0	1	0	2	2	2	1	2	2	0	0	1	0	2	2	2	1	-111	1	1	-111
115859835	499668										1		-111	1	0	1	1	0	0	0	0	1	0	0	2	1	1	1	0	0	0	2	2	1	1	2	3	0	1	1	0	1	1	1	1	1	1	1	-111
115859837	499668										1		-111	1	1	1	1	0	0	1	1	1	1	0	2	1	1	1	0	1	0	2	2	2	1	1	3	0	1	0	0	1	2	1	1	1	1	1	-111
115859840	499668										1		-111	1	0	1	0	0	1	1	1	1	1	1	2	1	1	1	0	0	0	3	3	2	1	2	3	0	0	1	0	3	3	4	2	1	1	2	-111
115859841	499668										1		-111	1	1	1	1	1	1	1	1	1	1	0	2	2	1	1	1	1	0	2	2	1	1	2	3	0	0	1	0	1	3	1	1	1	1	1	-111
115859848	499668										1		-111	1	1	1	1	1	1	1	1	1	1	0	2	1	1	1	0	1	0	2	1	1	2	2	3	0	1	1	0	2	3	2	1	1	1	1	-111
115859849	499668										1		-111	1	1	1	0	0	0	1	0	0	1	0	2	-111	1	1	0	0	0	2	1	1	1	1	1	0	1	0	0	1	2	1	1	-111	1	1	-111
115859850	499668										1		-111	1	1	1	1	0	1	1	1	0	0	1	2	1	1	0	1	1	0	1	2	1	1	2	2	0	1	0	0	2	3	3	3	-111	1	2	-111
115859854	499668										1		-111	1	1	1	1	1	1	1	1	0	0	0	2	1	1	1	0	1	0	2	3	2	1	2	3	0	1	0	0	1	3	3	1	1	1	2	-111
115859856	499668										1		-111	1	1	1	1	1	0	1	1	1	0	1	2	1	1	1	0	1	0	2	2	2	1	2	3	0	1	1	0	1	2	3	1	2	1	1	-111
115859857	499668										1		-111	1	1	1	1	1	1	1	1	1	1	1	1	1	1	1	0	1	0	2	1	1	1	2	3	0	1	0	0	2	3	3	1	-111	1	1	-111
115859858	499668										1		-111	1	1	1	1	0	0	1	1	1	0	1	1	1	1	1	0	1	0	2	1	1	1	2	3	0	0	1	0	2	3	3	2	2	1	1	-111
115859861	499668										1		-111	1	1	1	1	0	0	1	0	1	0	1	2	1	1	1	0	0	0	2	2	2	1	2	3	0	0	1	0	2	3	4	1	1	1	1	-111
115859862	499668										1		-111	1	1	1	1	1	1	1	1	1	1	1	2	1	1	1	0	1	0	3	2	1	2	2	3	0	0	1	0	3	3	2	1	1	1	2	-111
115859864	499668										1		-111	1	0	1	1	1	1	1	0	0	1	1	2	1	1	0	1	1	0	3	1	1	1	2	3	0	1	0	1	-111	2	1	3	1	1	1	-111
115859869	499668										1		-111	1	1	1	1	1	1	1	1	1	1	1	2	1	1	0	1	0	0	2	2	2	2	2	3	0	1	0	0	3	1	3	1	1	1	2	-111
115859874	499668										1		-111	1	1	1	1	1	1	1	1	1	1	1	1	2	1	1	1	0	0	2	2	1	1	2	3	0	0	1	0	1	1	3	1	3	1	1	-111
115859881	499668										1		-111	1	1	1	1	1	1	1	1	1	0	1	2	1	1	1	0	1	0	3	2	2	1	3	3	0	0	1	0	2	3	2	1	1	1	1	-111
115859887	499668										1		-111	1	1	1	1	0	1	1	1	1	0	1	1	1	1	0	1	1	0	2	2	1	1	2	2	0	0	1	1	2	2	4	1	1	1	1	-111
115859889	499668										1		-111	1	1	1	1	1	0	1	0	1	0	0	2	1	1	1	0	1	0	2	2	2	2	2	2	0	1	1	0	1	1	4	1	1	1	2	-111
115859891	499668										1		-111	1	1	1	1	1	1	1	1	0	1	0	2	1	1	1	0	0	0	3	3	2	2	2	3	0	1	1	0	2	1	1	1	1	1	1	-111
115859907	499668										1		-111	1	1	1	1	1	1	1	1	1	1	1	2	1	1	1	0	1	0	2	1	1	1	2	3	0	0	1	0	2	3	2	1	1	1	1	-111
115859911	499668										1		-111	1	1	1	0	0	1	1	0	1	0	1	2	1	1	1	0	1	0	3	2	2	2	2	2	0	0	1	0	2	1	1	3	3	1	1	-111
115859918	499668										1		-111	1	0	1	1	0	0	1	1	0	0	1	2	1	1	1	0	1	0	2	2	2	1	2	2	0	1	0	1	2	2	3	1	1	1	1	-111
115859923	499668										1		-111	1	1	1	1	1	1	1	1	1	1	1	2	1	1	1	1	1	0	2	1	1	2	2	3	0	0	1	0	2	3	3	1	1	1	2	-111
115859927	499668										1		-111	1	1	1	1	0	0	1	0	1	0	0	2	1	1	1	0	1	0	2	1	1	1	1	2	0	1	0	0	2	1	2	1	1	2	1	-111
115859932	499668										1		-111	1	1	1	1	1	0	1	1	1	1	1	2	3	1	1	0	1	0	1	1	1	1	2	2	0	0	1	0	1	2	1	1	3	1	1	-111
115859933	499668										1		-111	1	1	1	1	0	0	1	1	1	0	1	3	1	1	1	0	1	0	3	3	3	2	2	3	0	0	1	0	3	3	3	2	2	1	1	-111
115859935	499668										1		-111	1	1	1	0	0	0	0	0	1	1	1	2	1	1	1	0	0	0	2	3	1	1	2	3	0	1	0	0	2	3	2	1	2	1	2	-111
115859937	499668										1		-111	1	1	0	0	1	0	0	0	1	0	0	2	1	1	1	0	0	0	3	3	1	1	3	2	0	0	1	0	1	1	1	1	1	1	1	-111
115859938	499668										1		-111	1	1	1	1	0	0	1	1	0	0	0	3	1	1	0	1	0	0	2	2	2	1	2	3	0	0	1	0	2	3	2	1	1	1	1	-111
115859941	499668										1		-111	1	1	1	1	1	1	1	1	1	1	1	2	1	1	1	0	1	0	3	2	1	1	2	3	0	0	1	0	2	3	3	3	3	1	1	-111
115859942	499668										1		-111	1	1	1	0	0	0	1	0	1	1	1	2	1	1	1	0	1	0	2	2	2	1	2	3	0	1	0	0	2	3	1	1	1	1	1	-111
115859949	499668										1		-111	1	1	1	1	0	1	1	1	1	0	0	3	1	1	1	0	0	0	2	3	3	1	1	3	0	0	1	0	2	2	3	1	1	1	1	-111
115859952	499668										1		-111	1	1	1	1	1	1	1	1	1	1	1	2	1	1	1	0	1	0	3	1	3	1	2	3	0	0	0	1	1	3	1	1	1	1	1	-111
115859953	499668										1		-111	1	1	1	1	0	0	1	0	1	0	1	2	1	1	1	1	1	0	2	2	2	1	2	3	0	0	1	0	2	3	2	1	2	1	1	-111
115859955	499668										1		-111	1	0	1	0	0	0	1	0	1	1	1	2	1	1	1	0	1	0	2	2	2	1	2	2	0	0	1	0	2	2	2	2	1	1	1	-111
115859956	499668										1		-111	1	1	1	1	1	1	1	1	1	1	1	2	1	1	1	0	1	0	2	2	2	1	2	3	0	1	0	0	2	3	1	1	1	1	1	-111
115859957	499668										1		-111	1	1	1	1	0	0	1	0	1	1	0	2	1	1	1	0	1	0	2	2	1	1	2	3	0	1	0	0	2	2	1	1	2	1	1	-111
115859959	499668										1		-111	1	1	1	1	1	1	1	1	1	1	1	2	1	1	0	1	0	0	2	1	1	1	2	3	0	0	1	0	2	1	3	1	1	1	1	-111
115859975	499668										1		-111	1	1	1	1	0	0	1	1	1	1	1	2	1	1	1	1	1	0	3	2	2	3	2	3	0	1	1	0	1	1	1	1	1	1	1	-111
115859976	499668										1		-111	1	1	1	1	1	1	1	1	1	1	0	2	1	1	1	0	1	0	2	1	1	1	2	3	0	0	1	0	2	2	3	1	-111	1	1	-111
115859978	499668										1		-111	1	1	1	1	1	0	1	1	1	1	0	2	1	1	0	1	0	0	2	2	2	1	2	3	0	0	1	0	1	2	3	2	1	1	1	-111
115859982	499668										1		-111	1	1	1	1	0	0	1	0	1	1	1	1	1	1	1	0	0	0	3	3	2	1	3	3	0	0	1	0	1	3	1	1	1	1	1	-111
115859983	499668										1		-111	1	1	1	1	0	0	1	0	1	0	1	2	1	1	1	0	1	0	2	2	1	1	2	2	0	0	0	1	1	3	3	1	2	1	1	-111
115859987	499668										1		-111	1	1	1	1	0	0	1	1	1	1	1	2	1	1	1	0	1	0	1	3	1	4	3	3	0	0	1	0	1	2	2	1	1	1	1	-111
115859988	499668										1		-111	1	1	1	1	0	1	1	1	1	0	1	2	1	1	1	0	1	0	2	2	2	1	1	2	0	1	1	0	2	3	2	1	3	1	2	-111
115859993	499668										1		-111	1	1	1	1	0	0	1	0	1	0	0	2	1	1	1	0	0	0	3	1	2	1	2	2	0	1	0	0	1	1	1	1	1	2	2	-111
115859995	499668										1		-111	1	0	0	0	0	0	1	0	1	0	1	2	1	1	1	0	1	0	2	2	4	1	1	3	0	0	1	0	3	4	2	1	-111	1	1	-111
115859998	499668										1		-111	1	0	1	1	0	0	1	0	0	1	1	2	1	1	1	0	1	0	2	2	2	1	1	2	0	1	0	0	1	1	1	1	1	2	2	-111
115860001	499668										1		-111	1	1	1	1	0	0	0	0	1	0	1	2	1	1	1	0	1	0	2	1	1	2	2	3	0	1	0	0	2	3	2	1	-111	1	1	-111
115860020	499668										1		-111	1	1	1	1	0	0	1	1	1	1	1	1	1	1	1	1	1	0	2	2	1	1	1	2	0	1	0	0	2	2	2	1	-111	1	1	-111
115860027	499668										1		-111	1	1	0	0	0	1	0	1	1	0	0	2	1	1	1	1	0	0	3	3	1	1	1	3	0	0	1	0	2	3	1	1	2	1	1	-111
115860028	499668										1		-111	1	1	1	1	1	0	1	1	1	0	1	2	1	1	1	0	1	0	2	2	1	1	2	3	0	0	1	0	2	3	3	1	2	1	1	-111
115860029	499668										1		-111	1	1	1	1	0	0	0	0	1	0	1	2	1	1	0	0	1	0	2	1	1	1	1	2	0	1	0	0	3	3	1	2	2	2	1	-111
115860030	499668										1		-111	1	1	1	1	0	1	1	1	0	0	0	2	1	1	0	0	1	0	2	1	2	2	3	3	0	0	1	0	2	2	1	1	2	1	1	-111
115860035	499668										1		-111	1	1	1	0	0	0	1	0	1	1	0	2	1	1	1	0	0	0	2	1	1	1	2	2	0	1	0	0	2	2	2	1	-111	2	2	-111
115860047	499668										1		-111	1	1	1	1	1	1	1	1	1	1	1	1	1	1	1	1	0	0	3	2	2	1	3	3	0	1	1	0	1	1	1	1	1	1	1	-111
115860048	499668										1		-111	1	1	1	1	0	0	0	0	0	0	0	2	1	1	1	0	0	0	1	2	1	2	2	2	0	0	1	0	1	1	4	1	1	1	1	-111
115860049	499668										1		-111	1	0	1	1	1	1	1	1	1	1	1	1	1	1	1	1	1	0	2	2	2	1	3	2	0	1	0	0	2	2	1	1	-111	1	1	-111
115860050	499668										1		-111	1	1	1	1	0	0	1	0	1	1	1	2	1	1	1	0	0	0	3	2	2	1	2	3	0	0	1	0	1	2	2	1	2	1	1	-111
115860053	499668										1		-111	1	1	1	1	1	0	0	0	1	1	1	2	1	1	1	0	0	0	1	1	1	1	1	2	0	0	1	0	3	3	5	1	1	1	1	-111
115860057	499668										1		-111	1	0	1	1	0	0	1	1	1	1	1	2	1	1	1	0	1	0	2	3	2	1	2	1	0	0	0	1	1	2	3	1	2	1	1	-111
115860058	499668										1		-111	1	1	1	1	1	1	1	1	1	1	1	2	1	1	1	0	1	0	3	2	2	2	2	3	0	0	1	0	1	1	3	1	1	1	1	-111
115860071	499668										1		-111	1	1	1	0	0	0	1	0	1	1	1	2	1	1	1	0	0	0	1	1	1	1	2	3	0	1	0	0	-111	-111	-111	-111	-111	-111	-111	-111
115860072	499668										1		-111	1	0	1	1	0	0	1	1	1	0	0	2	1	1	1	1	1	0	2	1	1	1	2	2	0	0	1	0	2	2	2	1	-111	-111	-111	-111
115860095	499668										1		-111	1	0	1	1	0	1	1	1	1	1	1	2	1	1	1	0	0	0	2	2	2	1	1	2	0	1	0	0	2	2	-111	-111	-111	-111	-111	-111
115860096	499668										1		-111	1	0	1	0	0	0	1	1	1	1	1	1	1	1	0	1	0	0	2	2	2	1	2	2	0	1	0	0	2	3	3	1	-111	-111	-111	-111
115860103	499668										1		-111	1	1	1	1	0	0	1	1	1	1	1	1	1	1	0	0	0	1	1	1	1	1	-111	3	0	1	0	0	2	2	2	1	-111	-111	-111	-111
115860114	499668										1		-111	1	1	1	1	0	0	1	1	1	0	1	2	1	1	1	0	1	0	3	1	2	1	2	3	0	0	1	0	1	1	1	1	1	1	1	-111
115860116	499668										1		-111	1	1	1	1	1	1	1	0	1	1	0	1	3	1	1	1	0	0	1	2	1	-111	1	2	0	1	0	0	-111	-111	-111	-111	-111	-111	-111	-111
115859668	499668										1		-111	2	-111	-111	-111	-111	-111	-111	-111	-111	-111	-111	1	1	1	0	1	1	0	1	1	2	1	1	3	0	1	0	0	1	2	3	1	1	1	1	-111
115860069	499668										1		-111	2	-111	-111	-111	-111	-111	-111	-111	-111	-111	-111	-111	1	1	1	1	0	0	3	2	2	1	3	3	0	0	1	0	3	1	4	1	1	1	-111	-111
115859210	499668										1		-111	3	-111	-111	-111	-111	-111	-111	-111	-111	-111	-111	-111	1	1	1	0	1	0	3	1	1	1	2	3	0	1	1	0	1	1	2	1	1	1	1	-111
115859816	499668										1		-111	3	-111	-111	-111	-111	-111	-111	-111	-111	-111	-111	-111	1	1	1	0	0	0	1	1	1	1	1	1	0	1	1	0	4	4	1	3	2	2	2	-111
115859020	499668										2		1	1	1	1	1	0	0	1	0	0	0	0	3	2	-111	-111	-111	-111	-111	2	2	1	1	2	2	1	0	0	0	2	2	2	1	1	-111	-111	1
115859213	499668										1		-111	1	1	1	1	1	1	1	1	1	0	0	2	1	-111	-111	-111	-111	-111	2	2	2	2	2	3	1	0	0	0	2	3	2	2	1	1	1	-111
115859989	499668										2		1	1	1	1	1	1	0	1	1	0	0	0	3	2	-111	-111	-111	-111	-111	1	3	1	2	2	2	1	0	0	0	2	2	4	1	1	-111	-111	1
115858744	499668										2		1	2	-111	-111	-111	-111	-111	-111	-111	-111	-111	-111	3	1	-111	-111	-111	-111	-111	2	1	1	1	1	1	1	0	0	0	3	3	2	2	2	-111	-111	2
115858840	499668										1		-111	2	-111	-111	-111	-111	-111	-111	-111	-111	-111	-111	-111	2	-111	-111	-111	-111	-111	3	2	1	1	2	3	1	1	1	1	2	3	1	2	2	1	1	-111
115859194	499668										2		1	2	-111	-111	-111	-111	-111	-111	-111	-111	-111	-111	-111	2	-111	-111	-111	-111	-111	3	2	1	1	2	2	1	0	0	1	1	1	2	3	3	-111	-111	1
115859589	499668										2		1	2	-111	-111	-111	-111	-111	-111	-111	-111	-111	-111	3	2	-111	-111	-111	-111	-111	1	1	1	1	1	1	1	0	0	0	3	3	2	1	1	-111	-111	2
115858750	499668										1		-111	1	1	1	1	0	0	1	1	1	1	1	2	1	0	1	1	1	0	3	1	1	1	2	3	1	1	0	0	2	1	3	1	2	1	1	-111
115858753	499668										1		-111	1	1	1	1	0	1	1	1	1	1	1	2	1	0	1	0	1	0	2	3	2	1	2	3	1	0	0	0	2	3	3	1	1	1	1	-111
115858763	499668										1		-111	1	1	1	1	0	0	0	0	1	0	0	2	1	0	1	0	1	0	2	1	1	2	2	2	1	0	0	0	3	3	2	1	1	1	1	-111
115858765	499668										1		-111	1	1	1	1	1	1	1	1	0	0	0	2	1	0	0	1	0	0	3	3	2	1	2	3	1	0	0	0	2	3	1	3	1	1	1	-111
115858773	499668										1		-111	1	1	1	1	0	0	1	1	1	1	0	2	1	0	1	0	1	0	2	1	1	1	2	3	1	1	0	0	2	3	3	1	1	1	1	-111
115858782	499668										1		-111	1	1	1	1	0	0	1	1	1	0	1	2	1	0	1	0	1	0	2	1	1	2	2	3	1	0	0	1	1	3	3	1	1	1	1	-111
115858783	499668										1		-111	1	0	0	1	0	1	1	0	1	1	0	2	1	0	1	0	1	0	2	2	2	1	1	3	1	0	0	0	2	3	3	1	1	1	1	-111
115858789	499668										2		1	1	1	1	1	1	1	1	1	1	1	1	2	1	0	0	0	1	0	2	3	1	1	2	2	1	0	0	0	1	2	3	1	1	-111	-111	1
115858800	499668										1		-111	1	1	1	1	1	1	1	1	1	1	0	2	1	0	1	0	0	0	2	2	1	1	2	3	1	0	0	0	2	2	3	1	1	1	1	-111
115858806	499668										1		-111	1	1	1	1	0	1	1	1	0	0	0	2	1	0	0	0	1	0	2	2	1	1	2	3	1	1	0	0	2	3	3	3	3	1	2	-111
115858808	499668										1		-111	1	1	1	1	0	0	1	0	1	1	1	2	2	0	0	0	1	0	3	3	1	2	3	3	1	0	0	1	1	1	3	1	1	1	1	-111
115858812	499668										1		-111	1	1	1	1	1	1	1	1	1	1	0	2	1	0	1	0	1	0	2	2	2	1	2	3	1	0	1	0	1	3	3	1	1	1	2	-111
115858814	499668										1		-111	1	1	1	1	1	1	1	1	1	1	1	2	1	0	0	0	1	0	2	1	2	1	2	3	1	1	0	1	2	2	2	1	1	1	2	-111
115858824	499668										1		-111	1	1	1	1	0	1	0	1	1	0	1	2	1	0	0	0	1	0	2	2	1	2	3	3	1	0	0	1	1	2	1	1	-111	1	1	-111
115858827	499668										1		-111	1	1	1	1	1	1	1	1	1	0	0	2	1	0	0	0	1	0	2	1	1	2	2	3	1	1	0	0	2	3	3	1	1	1	1	-111
115858832	499668										1		-111	1	0	1	1	0	0	1	1	1	1	1	2	1	0	1	0	0	0	2	2	1	3	2	3	1	0	0	0	2	2	2	1	1	1	1	-111
115858839	499668										1		-111	1	1	1	0	0	0	1	1	1	1	1	2	1	0	1	0	1	0	3	2	1	1	2	3	1	1	0	0	2	2	2	1	3	1	1	-111
115858841	499668										1		-111	1	1	1	1	0	0	1	1	1	0	0	2	1	0	1	0	1	0	2	2	1	1	2	2	1	1	0	1	2	2	3	1	1	1	1	-111
115858850	499668										1		-111	1	1	1	1	0	0	1	1	1	1	0	2	1	0	1	0	1	0	3	3	1	1	2	3	1	0	0	0	1	1	3	1	1	1	1	-111
115858858	499668										2		1	1	1	1	1	1	1	1	1	0	0	0	2	1	0	1	0	1	0	2	2	1	1	2	2	1	0	0	0	2	3	2	1	1	-111	-111	2
115858864	499668										1		-111	1	1	1	1	0	0	1	0	1	0	0	2	1	0	1	0	1	0	2	2	1	1	3	3	1	0	0	0	2	3	1	1	-111	1	1	-111
115858882	499668										1		-111	1	1	1	1	1	1	1	1	1	1	0	2	1	0	1	0	1	0	2	1	1	1	2	4	1	1	1	0	1	3	3	2	2	1	2	-111
115858890	499668										1		-111	1	1	1	1	1	1	1	1	0	0	0	2	1	0	1	0	1	0	2	2	2	1	2	2	1	1	0	1	2	3	3	1	3	1	1	-111
115858891	499668										1		-111	1	1	1	1	1	1	1	1	1	0	0	2	1	0	1	0	1	0	2	2	2	1	2	3	1	0	0	0	2	3	3	1	1	2	2	-111
115858906	499668										1		-111	1	1	1	1	1	1	1	1	1	1	1	2	1	0	1	0	1	0	3	1	2	1	2	3	1	0	1	1	2	1	2	2	1	2	1	-111
115858910	499668										1		-111	1	1	1	1	0	1	1	1	1	0	0	2	1	0	1	0	0	0	2	1	1	1	2	3	1	0	0	0	2	2	3	1	1	1	1	-111
115858911	499668										1		-111	1	1	1	1	0	0	1	1	1	0	0	2	1	0	1	0	1	0	2	2	2	2	2	3	1	0	1	0	1	3	2	1	1	1	1	-111
115858913	499668										1		-111	1	1	1	1	1	1	1	1	1	0	1	2	1	0	1	0	1	0	3	2	3	1	1	3	1	0	0	0	2	3	3	1	1	1	1	-111
115858916	499668										1		-111	1	1	1	1	1	1	1	1	1	0	0	1	1	0	1	0	0	0	2	2	1	1	2	3	1	1	0	0	2	3	3	1	1	1	2	-111
115858924	499668										2		1	1	1	1	1	1	1	1	1	1	1	1	3	1	0	1	0	0	0	2	2	1	1	2	1	1	0	0	0	2	2	2	1	2	-111	-111	1
115858946	499668										1		-111	1	1	1	1	1	1	1	1	1	0	0	2	1	0	1	0	1	0	2	2	2	1	2	2	1	1	0	0	1	1	1	1	1	1	1	-111
115858949	499668										1		-111	1	1	1	1	1	1	1	1	1	0	0	2	1	0	1	0	1	0	2	2	2	1	2	3	1	0	0	0	1	3	1	1	1	1	1	-111
115858950	499668										1		-111	1	1	1	1	0	0	1	1	1	1	0	2	1	0	1	0	1	0	2	2	2	1	2	3	1	1	0	0	2	3	2	1	1	1	1	-111
115858955	499668										1		-111	1	1	1	1	1	1	1	1	1	1	0	2	1	0	1	0	0	0	2	2	1	1	2	3	1	0	0	0	1	2	2	1	-111	1	2	-111
115858958	499668										1		-111	1	1	1	1	1	1	1	1	1	1	0	2	1	0	1	0	1	0	2	1	2	2	2	3	1	0	0	0	3	3	3	1	1	1	1	-111
115858966	499668										1		-111	1	1	1	1	1	1	1	1	1	1	1	2	1	0	1	0	1	0	2	1	1	1	1	3	1	1	0	0	2	2	3	1	1	2	2	-111
115858972	499668										1		-111	1	1	1	1	1	1	1	1	0	0	0	2	1	0	1	0	1	0	2	2	2	1	2	2	1	0	0	1	1	3	2	1	1	1	1	-111
115858982	499668										1		-111	1	1	1	1	0	1	1	0	1	0	1	1	-111	0	1	0	1	0	2	2	2	1	2	3	1	0	0	0	1	3	3	1	2	1	1	-111
115858985	499668										1		-111	1	1	1	1	0	0	0	0	1	0	0	1	2	0	1	0	1	0	2	1	1	1	2	2	1	0	1	0	2	2	3	1	1	1	1	-111
115858990	499668										2		1	1	0	1	1	1	1	1	1	0	0	0	3	2	0	0	1	0	0	2	3	1	1	2	3	1	0	0	0	4	1	1	2	1	-111	-111	1
115858991	499668										1		-111	1	1	1	1	0	0	1	1	1	1	1	2	1	0	1	0	1	0	1	1	1	2	2	3	1	0	1	0	2	3	3	1	1	2	1	-111
115859003	499668										1		-111	1	1	1	1	0	0	1	0	1	1	0	2	1	0	1	0	0	0	2	1	2	1	2	3	1	0	1	0	2	2	3	1	1	1	1	-111
115859006	499668										1		-111	1	1	1	1	1	1	1	1	1	0	1	3	1	0	1	0	1	0	2	2	2	1	2	3	1	0	1	0	2	3	1	1	3	1	1	-111
115859007	499668										1		-111	1	1	1	1	0	0	1	0	1	0	0	2	1	0	1	0	0	0	2	2	2	1	2	3	1	0	1	0	1	3	1	1	1	2	2	-111
115859009	499668										1		-111	1	1	1	1	1	1	1	1	0	0	0	2	1	0	1	0	1	0	2	1	2	2	2	3	1	1	0	0	1	3	1	1	2	1	1	-111
115859011	499668										1		-111	1	1	1	1	1	1	1	1	1	0	0	2	1	0	1	0	1	0	2	3	2	1	2	3	1	1	0	1	1	2	2	1	1	1	1	-111
115859032	499668										1		-111	1	1	1	1	0	0	1	0	1	0	0	2	1	0	1	0	1	0	2	1	1	2	2	2	1	1	0	0	1	3	2	-111	1	1	1	-111
115859051	499668										1		-111	1	1	1	0	0	0	1	0	1	0	0	1	1	0	0	0	1	0	2	1	1	1	2	3	1	0	1	0	2	3	3	1	3	1	1	-111
115859053	499668										1		-111	1	1	1	1	1	1	1	1	1	0	0	4	1	0	0	0	1	0	2	1	1	1	2	3	1	0	0	0	1	3	3	1	1	1	2	-111
115859056	499668										1		-111	1	1	1	1	1	1	1	1	1	0	0	2	1	0	1	0	1	0	2	1	2	1	2	3	1	1	1	0	2	2	1	1	1	1	2	-111
115859070	499668										1		-111	1	1	1	1	1	1	1	1	1	0	0	2	1	0	1	0	1	0	2	2	2	1	2	3	1	0	1	0	1	3	2	1	1	1	1	-111
115859072	499668										1		-111	1	1	1	1	1	1	1	1	1	1	1	2	1	0	0	0	1	0	2	1	1	1	2	3	1	1	1	0	2	3	3	1	1	1	1	-111
115859089	499668										1		-111	1	0	1	1	0	0	1	1	1	0	1	2	1	0	1	0	1	0	2	1	2	1	2	3	1	1	0	0	2	2	3	1	1	1	1	-111
115859095	499668										1		-111	1	1	1	1	1	1	1	1	0	0	0	2	1	0	1	0	1	0	2	2	2	1	2	3	1	0	0	1	2	2	1	1	1	1	1	-111
115859099	499668										1		-111	1	0	1	1	0	0	1	0	1	0	1	2	1	0	1	1	1	0	1	2	1	2	2	2	1	1	1	0	1	1	2	1	1	1	2	-111
115859105	499668										1		-111	1	1	1	1	1	1	1	1	1	0	0	2	1	0	0	0	1	0	3	1	2	1	2	2	1	1	0	1	2	2	3	1	-111	1	1	-111
115859109	499668										2		1	1	1	1	1	1	1	1	1	1	0	0	3	1	0	1	0	1	0	1	2	1	1	2	1	1	0	0	1	2	2	2	1	1	-111	-111	2
115859116	499668										1		-111	1	1	1	0	0	0	0	0	1	0	0	2	1	0	0	0	1	0	3	1	1	1	3	3	1	0	0	1	2	3	3	1	-111	2	1	-111
115859120	499668										1		-111	1	1	1	1	1	1	1	1	1	0	1	1	1	0	1	0	1	0	3	2	2	1	2	3	1	1	0	0	2	3	2	1	1	1	1	-111
115859139	499668										1		-111	1	1	1	1	0	0	1	0	1	1	1	2	3	0	1	0	1	0	2	3	1	1	1	2	1	0	0	0	1	3	3	1	3	1	2	-111
115859147	499668										1		-111	1	1	1	1	1	1	1	1	1	1	1	2	1	0	1	0	1	0	2	4	2	2	-111	3	1	0	0	0	2	3	3	3	1	1	1	-111
115859155	499668										1		-111	1	1	0	1	0	0	1	1	1	0	1	2	1	0	1	0	1	0	2	2	1	1	2	3	1	0	1	0	1	1	3	2	2	1	2	-111
115859167	499668										1		-111	1	1	1	1	1	1	1	1	0	0	0	2	1	0	1	0	1	0	2	2	2	1	2	3	1	0	0	0	1	3	3	1	1	1	1	-111
115859177	499668										1		-111	1	1	1	1	1	1	1	1	1	0	1	2	1	0	1	0	0	0	2	3	2	1	2	3	1	0	1	0	2	2	4	1	1	1	1	-111
115859180	499668										1		-111	1	1	1	1	1	1	1	1	1	0	1	2	1	0	1	0	1	0	2	1	2	1	2	3	1	0	0	0	3	3	2	1	1	1	1	-111
115859181	499668										1		-111	1	1	1	1	0	0	1	1	0	1	0	2	2	0	0	0	1	0	3	1	2	1	2	3	1	0	0	0	2	2	3	1	1	1	1	-111
115859236	499668										1		-111	1	0	1	1	0	1	1	1	1	0	0	2	1	0	1	0	1	0	1	1	1	1	2	2	1	0	0	0	1	3	1	1	1	1	1	-111
115859243	499668										1		-111	1	1	1	1	1	1	1	1	1	0	0	2	1	0	1	1	1	0	2	2	2	1	3	3	1	0	1	0	2	1	1	1	1	1	1	-111
115859246	499668										1		-111	1	1	1	1	1	1	1	1	1	0	0	2	1	0	1	0	1	0	2	2	2	1	2	3	1	0	0	0	1	2	3	1	3	1	1	-111
115859251	499668										1		-111	1	1	1	1	0	0	1	1	1	1	1	2	1	0	1	0	1	0	3	2	2	1	2	3	1	0	0	0	1	1	1	-111	1	1	1	-111
115859254	499668										1		-111	1	1	1	1	1	1	0	1	1	0	1	1	2	0	1	0	0	0	2	2	2	1	2	3	1	0	0	0	2	2	2	1	-111	1	1	-111
115859257	499668										1		-111	1	1	1	1	0	1	1	1	1	0	0	2	1	0	1	0	0	0	2	2	1	1	2	3	1	0	1	0	1	3	6	2	2	1	2	-111
115859267	499668										1		-111	1	1	1	1	1	1	1	1	1	1	1	2	1	0	0	0	0	1	3	2	1	1	2	3	1	0	0	0	1	3	2	1	1	1	1	-111
115859272	499668										1		-111	1	1	1	1	0	0	1	1	1	1	1	2	1	0	1	0	1	0	2	2	1	2	2	2	1	0	0	1	2	1	3	1	1	1	2	-111
115859274	499668										1		-111	1	1	1	1	0	1	1	1	1	1	1	1	1	0	0	0	1	0	2	2	1	1	2	3	1	0	0	0	2	2	3	1	1	1	1	-111
115859279	499668										1		-111	1	1	1	1	0	0	1	0	1	0	0	2	1	0	0	0	1	0	3	1	1	1	2	3	1	0	0	0	1	3	3	1	1	1	1	-111
115859280	499668										1		-111	1	1	1	1	0	1	1	1	1	0	0	2	1	0	0	0	1	0	2	1	1	1	2	2	1	0	0	0	2	3	5	2	2	2	2	-111
115859283	499668										1		-111	1	1	1	1	1	1	1	1	1	1	1	2	1	0	1	0	1	0	2	2	2	1	2	2	1	0	0	0	1	1	1	1	1	1	1	-111
115859293	499668										1		-111	1	1	1	1	0	0	1	0	1	1	1	2	1	0	1	0	1	0	3	1	2	2	2	3	1	0	0	0	3	3	1	1	1	1	1	-111
115859294	499668										1		-111	1	1	1	0	0	0	1	0	1	1	0	2	1	0	0	1	0	0	2	2	1	1	2	3	1	0	0	1	2	2	2	1	-111	1	1	-111
115859299	499668										1		-111	1	1	1	1	1	1	1	1	1	1	1	2	1	0	1	1	1	0	2	1	1	1	2	2	1	0	0	0	1	3	4	1	1	2	2	-111
115859305	499668										1		-111	1	1	1	1	0	0	0	0	1	1	1	3	1	0	0	0	0	1	2	1	1	1	2	3	1	0	0	1	2	3	3	1	1	2	2	-111
115859333	499668										1		-111	1	1	1	1	1	1	1	1	1	1	1	2	1	0	1	0	1	0	2	2	2	2	1	3	1	0	0	0	2	1	3	1	1	1	1	-111
115859365	499668										1		-111	1	1	1	1	0	0	1	0	1	0	1	2	1	0	1	1	1	0	3	1	1	1	2	3	1	1	0	0	3	3	1	1	3	1	1	-111
115859370	499668										1		-111	1	1	1	1	1	1	1	1	1	0	0	2	1	0	1	0	1	0	1	1	1	1	2	3	1	0	1	0	2	1	2	1	3	1	2	-111
115859371	499668										1		-111	1	1	1	1	1	1	1	1	1	0	0	2	1	0	1	0	1	0	2	2	2	1	2	3	1	0	0	1	2	2	3	1	1	1	2	-111
115859388	499668										1		-111	1	1	1	1	1	1	1	1	1	1	0	2	1	0	1	0	0	0	2	2	1	1	2	3	1	1	0	0	3	2	3	1	1	1	1	-111
115859391	499668										2		1	1	1	1	1	1	1	1	1	1	1	0	2	1	0	1	1	1	0	2	2	1	1	2	1	1	0	1	0	3	3	4	1	2	-111	-111	2
115859400	499668										2		1	1	1	1	1	0	0	0	0	1	0	0	3	1	0	1	0	0	0	3	3	1	1	2	3	1	0	0	0	3	2	2	1	1	-111	-111	1
115859403	499668										1		-111	1	1	1	1	0	1	0	1	1	0	0	1	1	0	1	0	1	0	3	1	1	1	2	3	1	0	1	0	2	3	3	1	1	1	2	-111
115859407	499668										1		-111	1	1	1	1	0	0	1	1	0	1	0	2	2	0	1	0	0	0	2	2	2	1	2	2	1	0	0	0	1	2	3	1	2	1	1	-111
115859415	499668										1		-111	1	1	1	1	1	1	1	1	1	0	0	2	1	0	1	0	1	0	3	1	1	1	2	3	1	1	0	0	1	3	3	1	2	2	2	-111
115859421	499668										1		-111	1	1	1	1	1	1	0	1	1	1	1	2	1	0	1	0	1	0	-111	2	2	1	2	3	1	0	0	0	1	1	1	1	1	1	1	-111
115859422	499668										2		1	1	1	1	1	1	1	1	1	1	1	1	2	2	0	1	1	0	0	2	2	1	2	2	3	1	0	0	0	2	3	3	2	1	-111	-111	3
115859430	499668										1		-111	1	1	1	1	1	1	1	0	1	0	1	2	1	0	1	0	1	0	2	2	2	1	2	3	1	0	0	1	2	3	3	1	1	1	1	-111
115859450	499668										1		-111	1	1	1	1	1	1	1	1	1	0	0	2	1	0	1	0	1	0	2	1	1	1	2	3	1	1	1	0	2	3	2	1	1	1	2	-111
115859452	499668										1		-111	1	0	1	1	1	1	1	1	1	1	1	2	1	0	1	0	1	0	2	2	2	1	2	3	1	0	0	0	1	2	1	1	1	1	1	-111
115859457	499668										1		-111	1	1	1	1	0	0	1	0	1	0	1	3	1	0	1	0	1	0	2	3	1	1	2	3	1	0	0	0	1	3	3	1	2	1	2	-111
115859458	499668										2		1	1	1	1	1	1	0	1	1	1	1	0	3	1	0	1	0	1	0	2	2	1	1	2	3	1	0	0	0	2	3	3	1	1	-111	-111	3
115859476	499668										2		1	1	1	1	1	1	1	1	1	1	1	0	2	1	0	1	0	0	0	2	2	1	1	2	1	1	0	0	0	2	3	2	1	2	-111	-111	1
115859480	499668										2		1	1	1	1	1	1	1	1	1	1	1	1	2	1	0	1	0	1	0	2	2	2	1	2	4	1	0	0	0	2	2	3	1	1	-111	-111	1
115859487	499668										1		-111	1	1	1	1	1	1	1	1	1	0	0	2	1	0	0	0	1	0	2	2	2	2	2	3	1	0	0	0	1	2	3	1	1	1	1	-111
115859489	499668										1		-111	1	1	1	1	1	1	1	1	1	0	1	2	1	0	1	0	0	0	2	2	1	1	2	3	1	1	0	0	2	3	3	3	3	1	1	-111
115859496	499668										1		-111	1	1	1	1	0	0	0	0	1	0	0	3	3	0	0	0	1	0	1	1	1	1	2	4	1	0	0	0	2	3	3	1	1	2	1	-111
115859504	499668										1		-111	1	1	1	1	1	1	1	1	1	1	1	1	-111	0	1	0	1	0	2	3	2	3	3	3	1	0	0	0	1	1	1	1	1	1	1	-111
115859511	499668										1		-111	1	1	1	1	0	0	1	0	1	0	1	2	1	0	1	0	0	0	2	2	1	4	2	3	1	1	0	0	2	2	3	1	1	1	1	-111
115859519	499668										1		-111	1	1	1	0	1	1	1	1	1	0	0	2	1	0	1	0	1	0	-111	1	1	2	2	3	1	1	0	0	2	2	1	1	1	1	1	-111
115859522	499668										1		-111	1	1	1	1	1	1	1	1	1	0	1	2	1	0	1	0	1	0	1	1	1	1	2	2	1	0	0	0	1	3	1	1	1	1	2	-111
115859524	499668										1		-111	1	1	1	1	1	1	1	1	1	0	0	2	1	0	0	0	1	0	2	1	2	1	2	3	1	1	0	0	2	3	1	-111	-111	1	1	-111
115859526	499668										1		-111	1	1	1	1	1	1	1	1	1	1	1	2	1	0	0	1	1	0	2	2	2	1	2	3	1	1	1	0	1	1	2	1	1	1	1	-111
115859528	499668										1		-111	1	1	1	1	0	0	0	0	1	0	1	2	1	0	1	0	1	0	1	1	1	2	2	3	1	1	1	0	2	3	3	1	2	1	1	-111
115859534	499668										2		1	1	1	1	1	1	1	1	1	1	1	1	3	1	0	1	0	0	0	2	2	1	1	2	1	1	0	0	0	2	2	2	1	1	-111	-111	1
115859553	499668										2		1	1	1	1	1	1	1	1	1	1	1	1	2	1	0	1	0	1	0	2	2	1	1	2	2	1	0	0	1	2	2	4	1	1	-111	-111	2
115859559	499668										2		1	1	1	1	1	1	0	1	1	1	0	0	3	1	0	0	0	1	0	2	2	1	1	2	2	1	0	0	1	2	2	3	1	3	-111	-111	1
115859570	499668										1		-111	1	1	1	1	0	0	0	0	1	0	1	2	3	0	1	0	0	0	4	4	2	2	2	3	1	1	0	0	1	3	3	3	2	1	1	-111
115859582	499668										1		-111	1	1	1	1	1	1	1	1	0	0	0	3	1	0	1	0	1	0	2	3	2	2	2	3	1	1	0	1	2	2	2	1	-111	2	2	-111
115859601	499668										1		-111	1	1	1	1	1	1	1	1	1	0	0	1	1	0	1	0	1	0	2	2	1	1	2	3	1	1	1	1	2	3	3	1	1	1	1	-111
115859624	499668										1		-111	1	1	1	1	1	1	1	1	1	1	0	3	1	0	1	0	1	0	3	1	2	1	2	2	1	0	1	0	1	3	3	2	2	1	1	-111
115859638	499668										1		-111	1	1	1	1	1	1	1	1	1	0	1	1	1	0	1	1	1	0	1	1	1	1	1	1	1	0	1	0	1	1	1	1	1	1	1	-111
115859639	499668										1		-111	1	1	1	1	1	0	1	1	1	1	1	2	1	0	1	1	1	0	2	2	2	1	2	3	1	0	0	1	2	2	3	1	2	2	1	-111
115859661	499668										1		-111	1	1	1	1	1	1	1	1	1	1	1	2	3	0	1	0	1	0	2	2	2	1	2	2	1	1	0	0	1	1	2	1	1	1	2	-111
115859663	499668										1		-111	1	1	1	1	1	1	1	1	1	1	1	2	1	0	1	0	1	0	3	3	2	1	2	3	1	1	0	0	1	2	1	1	1	1	1	-111
115859665	499668										2		1	1	1	1	1	1	1	1	1	0	0	0	3	1	0	1	0	1	0	2	2	1	1	2	1	1	1	0	0	2	2	3	1	1	-111	-111	2
115859669	499668										1		-111	1	1	1	1	1	1	1	1	0	0	1	2	1	0	0	0	1	0	2	2	1	1	2	2	1	1	1	0	2	2	2	1	2	1	2	-111
115859671	499668										1		-111	1	1	1	1	1	0	1	1	1	0	0	2	1	0	1	0	0	0	2	2	1	1	2	3	1	0	1	0	2	1	3	1	1	1	2	-111
115859715	499668										1		-111	1	0	1	1	0	0	0	0	1	0	0	1	1	0	1	0	1	1	1	1	1	1	2	2	1	0	0	1	1	3	1	1	1	1	1	-111
115859729	499668										1		-111	1	1	0	0	0	0	1	0	1	0	0	2	1	0	1	0	1	0	4	4	4	3	3	3	1	0	0	0	2	3	2	1	3	2	2	-111
115859734	499668										2		1	1	1	1	1	1	1	1	1	1	1	0	3	2	0	1	0	0	0	2	2	1	1	1	1	1	0	0	0	3	3	3	2	1	-111	-111	2
115859736	499668										1		-111	1	1	1	1	1	1	1	1	1	0	0	2	1	0	1	0	1	0	2	1	1	1	2	2	1	0	0	0	2	3	2	1	1	1	2	-111
115859742	499668										1		-111	1	1	1	1	0	1	1	1	1	0	0	2	1	0	1	1	0	0	2	2	2	2	2	3	1	1	0	0	1	2	3	1	2	1	1	-111
115859759	499668										1		-111	1	1	1	1	1	1	1	1	1	0	1	2	1	0	1	0	1	0	1	1	1	2	2	2	1	0	0	0	2	2	1	1	2	2	2	-111
115859766	499668										1		-111	1	1	1	1	1	1	1	1	1	0	0	2	1	0	1	0	1	0	1	1	1	1	2	4	1	1	0	0	2	3	2	1	3	1	2	-111
115859767	499668										1		-111	1	1	1	1	0	0	1	1	1	0	1	2	1	0	1	0	1	0	1	2	1	1	2	3	1	0	0	0	1	3	3	1	1	2	2	-111
115859783	499668										1		-111	1	1	1	1	1	1	1	1	1	0	0	2	1	0	1	0	1	0	3	4	1	1	2	3	1	0	0	0	1	2	1	1	1	1	1	-111
115859799	499668										1		-111	1	1	1	1	0	0	1	1	1	0	1	2	2	0	1	0	1	0	3	2	2	2	2	3	1	0	0	0	1	2	2	1	1	2	2	-111
115859802	499668										1		-111	1	1	1	1	1	1	1	1	1	1	1	2	1	0	1	0	1	0	3	2	1	1	2	3	1	0	0	0	2	3	3	2	2	1	2	-111
115859810	499668										1		-111	1	1	1	1	1	1	1	1	1	0	0	2	1	0	1	0	1	0	2	2	1	1	2	3	1	0	0	0	2	3	3	2	2	2	2	-111
115859829	499668										1		-111	1	1	1	1	1	1	1	1	1	1	1	2	1	0	1	0	1	0	2	2	3	1	2	3	1	0	0	0	1	2	1	1	1	1	1	-111
115859833	499668										1		-111	1	1	1	1	1	1	1	1	1	1	1	2	1	0	1	0	1	0	2	1	1	2	2	2	1	1	0	1	1	3	1	1	1	1	1	-111
115859838	499668										1		-111	1	1	1	1	1	1	1	1	1	1	1	2	1	0	0	1	0	0	2	2	1	1	2	3	1	1	1	0	2	2	3	1	1	1	1	-111
115859839	499668										1		-111	1	1	1	1	1	1	1	1	1	1	1	2	1	0	1	0	1	0	2	2	1	1	2	2	1	1	1	0	2	2	3	1	1	1	1	-111
115859844	499668										1		-111	1	1	0	1	0	0	1	1	0	0	0	2	1	0	1	0	1	0	2	3	2	1	2	3	1	0	0	0	3	3	3	1	1	1	1	-111
115859867	499668										1		-111	1	0	1	0	0	0	1	0	1	0	0	2	1	0	0	0	1	0	3	3	1	1	2	3	1	0	0	0	1	2	1	1	1	1	1	-111
115859868	499668										1		-111	1	1	1	1	0	1	0	1	0	0	0	2	1	0	1	1	1	0	2	2	2	2	2	3	1	0	0	0	1	1	3	1	1	1	1	-111
115859876	499668										1		-111	1	1	1	1	1	1	1	1	1	1	1	2	1	0	0	1	1	0	2	2	2	2	2	3	1	1	1	0	2	2	3	3	3	1	1	-111
115859880	499668										1		-111	1	1	1	1	1	1	1	1	1	0	0	2	1	0	1	0	1	0	2	2	1	1	2	2	1	0	0	0	2	3	2	1	2	1	2	-111
115859882	499668										1		-111	1	1	0	1	0	0	1	0	1	0	0	2	1	0	0	1	0	0	2	1	2	1	2	3	1	0	0	0	2	1	3	1	1	1	1	-111
115859898	499668										1		-111	1	1	1	1	0	0	1	0	1	0	0	2	1	0	1	0	1	0	1	1	1	1	2	3	1	0	1	0	2	3	2	1	2	2	2	-111
115859913	499668										1		-111	1	1	1	1	0	1	1	0	0	0	0	2	1	0	1	0	1	0	2	2	2	1	2	3	1	1	0	0	2	1	1	1	1	1	1	-111
115859919	499668										2		1	1	1	1	1	1	1	1	1	1	0	0	2	2	0	0	0	0	1	2	2	1	1	1	1	1	1	0	0	2	2	2	2	1	-111	-111	2
115859920	499668										2		1	1	1	1	1	0	0	0	0	0	0	0	3	1	0	1	0	1	0	3	2	2	1	2	3	1	0	0	0	3	3	3	1	1	-111	-111	1
115859921	499668										2		1	1	1	1	1	1	1	1	1	0	1	0	2	1	0	1	0	1	0	1	2	1	1	1	2	1	0	0	0	3	3	2	1	1	-111	-111	2
115859966	499668										1		-111	1	1	1	0	0	0	1	0	1	0	0	2	1	0	0	1	1	0	2	2	2	2	2	2	1	0	0	0	2	2	2	1	1	1	1	-111
115859970	499668										1		-111	1	1	1	1	1	1	1	1	1	0	1	2	1	0	1	0	1	0	3	2	2	1	2	3	1	1	0	0	2	2	3	1	1	1	1	-111
115859986	499668										1		-111	1	1	1	1	1	1	1	1	0	0	0	2	1	0	1	0	1	0	2	2	2	2	2	3	1	1	0	0	1	1	1	1	1	1	1	-111
115860013	499668										2		1	1	1	1	1	1	1	1	1	1	1	1	2	1	0	1	0	1	0	2	1	1	1	1	2	1	0	0	0	2	2	2	2	1	-111	-111	2
115860015	499668										1		-111	1	1	1	1	1	1	1	1	1	1	1	2	1	0	1	0	1	0	2	2	2	1	2	2	1	1	1	0	2	2	3	1	-111	1	1	-111
115860032	499668										1		-111	1	1	1	0	0	0	0	0	0	1	0	4	1	0	1	0	1	0	3	2	2	1	1	3	1	0	0	0	2	3	2	1	2	1	1	-111
115860034	499668										1		-111	1	0	1	0	0	0	0	0	0	0	1	2	1	0	0	0	1	0	2	2	1	2	2	1	1	1	0	0	3	2	2	1	1	2	1	-111
115860040	499668										1		-111	1	0	1	1	0	0	1	0	0	0	0	3	2	0	1	0	1	0	3	3	3	1	2	3	1	0	0	1	1	2	1	1	1	1	1	-111
115860043	499668										1		-111	1	1	1	0	0	0	1	0	1	1	1	2	1	0	1	0	0	0	4	4	4	4	2	2	1	0	1	0	4	4	6	1	-111	1	1	-111
115860055	499668										2		1	1	1	1	0	0	0	1	0	1	0	0	2	1	0	1	0	1	0	2	3	2	1	2	2	1	0	1	0	1	1	3	1	1	-111	-111	1
115860056	499668										1		-111	1	1	1	1	1	1	1	1	1	0	0	2	1	0	1	0	1	0	1	1	1	1	2	3	1	1	0	0	3	3	2	-111	-111	2	2	-111
115860060	499668										1		-111	1	1	1	1	0	0	1	1	1	0	0	2	1	0	1	0	0	1	2	2	1	2	2	3	1	1	0	0	2	3	4	1	1	1	1	-111
115860062	499668										1		-111	1	1	1	1	1	1	1	1	1	1	1	2	1	0	0	0	1	0	2	2	2	2	2	4	1	0	1	0	2	1	3	1	1	2	2	-111
115860076	499668										1		-111	1	1	1	1	0	0	1	0	1	1	1	2	1	0	0	1	1	0	2	1	1	1	2	3	1	0	0	1	1	3	3	1	1	1	2	-111
115860078	499668										1		-111	1	1	1	1	0	0	1	1	1	0	0	1	3	0	1	0	1	0	2	1	1	1	2	3	1	0	1	0	2	2	3	-111	-111	-111	-111	-111
115860115	499668										1		-111	1	1	1	1	0	0	1	0	1	1	0	2	1	0	0	0	0	1	2	1	1	4	2	3	1	1	0	0	3	3	1	1	2	1	1	-111
115859081	499668										1		-111	2	-111	-111	-111	-111	-111	-111	-111	-111	-111	-111	-111	1	0	1	0	0	0	3	3	2	1	2	3	1	0	0	0	3	3	3	1	2	1	1	-111
115859735	499668										2		1	2	-111	-111	-111	-111	-111	-111	-111	-111	-111	-111	2	2	0	1	0	1	0	2	2	1	2	2	2	1	1	0	0	2	3	2	1	1	-111	-111	2
115858802	499668										1		-111	3	-111	-111	-111	-111	-111	-111	-111	-111	-111	-111	-111	1	0	1	0	1	0	2	2	1	1	2	4	1	0	0	0	4	3	6	3	1	1	1	-111
115858849	499668										1		-111	3	-111	-111	-111	-111	-111	-111	-111	-111	-111	-111	-111	1	0	0	0	1	1	1	1	1	1	2	3	1	0	0	0	1	3	3	3	3	-111	2	-111
115859314	499668										1		-111	-111	-111	-111	-111	-111	-111	-111	-111	-111	-111	-111	-111	1	1	1	0	1	0	2	1	1	1	2	3	1	1	0	0	2	1	3	1	1	1	1	-111
115858745	499668										2		1	1	1	1	1	1	1	1	1	1	0	0	3	1	1	0	0	0	0	3	3	1	1	2	3	1	0	0	0	3	3	3	2	2	-111	-111	1
115858746	499668										2		1	1	1	1	1	1	1	1	1	0	0	0	3	1	1	0	0	0	0	2	1	1	1	2	2	1	0	0	0	1	2	2	2	1	-111	-111	1
115858747	499668										2		1	1	1	1	1	1	1	1	1	1	1	0	3	1	1	1	0	0	0	1	1	1	1	2	1	1	0	0	0	2	1	1	1	1	-111	-111	2
115858748	499668										2		1	1	1	1	1	1	1	1	1	1	1	1	3	1	1	0	0	0	0	2	2	1	1	1	2	1	0	0	1	2	3	2	1	1	-111	-111	2
115858749	499668										2		1	1	1	1	1	1	1	0	1	1	1	0	3	1	1	1	0	0	0	3	2	1	1	2	3	1	0	0	0	3	3	1	1	1	-111	-111	1
115858752	499668										1		-111	1	1	1	1	1	0	1	1	1	0	0	2	1	1	1	0	1	0	2	2	2	1	2	3	1	0	0	0	2	2	3	1	2	1	2	-111
115858754	499668										1		-111	1	1	1	1	1	1	1	1	0	0	0	2	1	1	1	1	1	0	3	2	1	1	2	3	1	0	1	0	1	3	3	1	1	1	1	-111
115858755	499668										1		-111	1	1	1	1	1	1	1	1	1	0	0	2	1	1	1	1	1	0	3	3	1	1	2	3	1	1	0	0	1	3	3	1	1	1	1	-111
115858756	499668										1		-111	1	1	1	1	1	1	1	1	1	1	0	2	1	1	1	1	1	0	2	1	1	2	2	3	1	1	1	0	2	3	2	1	1	1	1	-111
115858757	499668										1		-111	1	1	1	1	1	1	1	1	1	1	1	4	1	1	1	0	1	0	3	1	1	1	1	3	1	0	0	0	1	1	1	1	1	1	1	-111
115858758	499668										1		-111	1	1	1	1	0	0	1	0	1	1	1	2	1	1	0	1	0	0	2	2	2	1	2	3	1	1	0	0	2	1	1	1	1	1	1	-111
115858760	499668										1		-111	1	1	1	0	0	0	0	1	1	1	1	2	1	1	0	1	0	0	3	3	2	1	3	3	1	0	0	0	1	1	3	1	1	1	1	-111
115858761	499668										1		-111	1	1	1	0	0	0	0	0	1	0	0	2	1	1	1	0	1	0	2	1	2	4	2	3	1	0	0	0	1	2	1	1	1	1	1	-111
115858762	499668										1		-111	1	1	1	1	1	1	1	1	1	1	1	2	1	1	1	0	0	0	2	1	1	1	2	3	1	1	0	1	1	1	3	1	2	1	1	-111
115858764	499668										1		-111	1	1	1	1	1	1	1	1	1	1	1	1	1	1	1	1	0	0	2	2	1	1	2	3	1	1	0	0	1	1	1	1	1	1	1	-111
115858767	499668										1		-111	1	1	1	1	1	1	1	1	1	1	1	2	1	1	1	0	1	0	2	2	2	1	2	3	1	0	0	0	2	3	1	1	1	1	1	-111
115858768	499668										1		-111	1	1	1	1	1	1	1	1	1	1	1	2	1	1	1	0	1	0	2	2	1	1	3	3	1	0	1	0	2	3	2	1	2	1	1	-111
115858769	499668										1		-111	1	1	0	1	0	1	1	1	1	0	1	2	2	1	0	1	0	0	1	1	1	2	2	3	1	1	0	0	2	2	3	1	3	1	1	-111
115858770	499668										1		-111	1	1	1	1	0	0	1	1	1	1	1	1	1	1	1	0	1	0	1	1	1	2	2	2	1	0	0	1	1	2	3	1	2	1	1	-111
115858771	499668										1		-111	1	1	1	1	0	0	1	1	1	1	1	2	1	1	1	1	0	0	2	3	2	1	2	3	1	1	0	1	1	1	3	1	1	1	1	-111
115858774	499668										1		-111	1	1	1	1	1	1	1	1	1	1	1	2	1	1	1	0	1	0	2	1	2	2	2	3	1	0	1	0	1	3	3	1	2	1	2	-111
115858775	499668										1		-111	1	1	1	1	1	1	1	1	1	0	0	2	1	1	1	0	1	0	2	2	1	1	2	3	1	1	0	0	1	2	3	1	1	1	1	-111
115858776	499668										1		-111	1	1	1	1	0	0	1	0	1	1	1	2	1	1	1	0	1	0	3	2	1	1	2	3	1	1	0	0	1	3	3	1	1	1	1	-111
115858777	499668										1		-111	1	1	1	1	0	0	1	0	1	1	1	2	3	1	1	0	0	0	3	1	1	1	2	3	1	0	1	0	2	2	3	1	1	1	1	-111
115858779	499668										1		-111	1	1	1	0	0	0	1	0	1	1	1	2	1	1	1	0	0	0	3	2	2	1	2	3	1	1	0	0	1	3	3	1	2	1	1	-111
115858780	499668										1		-111	1	1	1	1	0	0	1	1	1	1	1	2	1	1	1	0	1	0	2	1	1	1	2	2	1	0	0	0	1	3	3	1	1	1	1	-111
115858784	499668										1		-111	1	1	1	0	0	0	0	0	1	1	1	2	1	1	1	0	1	0	2	2	1	1	2	3	1	0	1	0	2	2	3	1	2	1	1	-111
115858787	499668										1		-111	1	1	0	1	1	1	1	1	1	1	1	2	1	1	1	0	1	0	3	2	1	1	2	3	1	0	1	0	2	3	3	3	1	1	1	-111
115858790	499668										2		1	1	1	1	1	1	0	0	1	0	0	0	3	1	1	1	0	1	0	3	3	1	1	2	2	1	0	0	0	3	3	1	1	1	-111	-111	1
115858791	499668										2		1	1	1	1	1	1	1	1	1	1	1	1	3	1	1	0	1	0	0	2	2	1	1	1	1	1	0	0	0	3	3	2	1	1	-111	-111	2
115858792	499668										2		1	1	1	1	1	1	1	1	1	1	1	0	2	1	1	1	0	0	0	2	3	2	1	2	2	1	0	0	0	2	1	2	1	1	-111	-111	1
115858794	499668										2		1	1	1	1	1	1	1	1	1	1	1	1	1	1	1	0	0	0	0	1	2	1	1	2	1	1	0	0	0	3	3	2	2	1	-111	-111	2
115858797	499668										1		-111	1	1	1	1	0	1	1	1	1	1	1	2	1	1	1	0	1	0	2	2	2	1	2	3	1	0	1	0	2	3	3	1	1	2	2	-111
115858798	499668										1		-111	1	1	1	1	1	1	1	1	1	1	1	2	1	1	0	1	0	0	2	1	2	1	2	3	1	0	0	0	1	1	2	1	1	1	1	-111
115858799	499668										1		-111	1	1	1	0	0	0	1	0	1	1	1	2	1	1	1	0	1	0	2	1	2	3	2	3	1	0	0	0	1	3	2	1	2	1	2	-111
115858801	499668										1		-111	1	1	1	1	0	0	1	0	1	1	1	2	1	1	1	0	0	0	2	1	1	2	2	3	1	0	0	0	1	2	1	1	3	1	2	-111
115858803	499668										1		-111	1	1	1	1	0	0	1	0	1	1	1	1	1	1	1	0	1	0	2	1	1	1	2	3	1	0	0	0	1	1	3	1	1	1	1	-111
115858804	499668										1		-111	1	1	1	1	0	0	1	1	1	0	0	2	1	1	1	1	0	0	2	1	2	1	1	3	1	1	1	0	1	3	1	1	1	1	1	-111
115858805	499668										1		-111	1	1	1	1	1	1	1	1	1	1	1	2	1	1	0	1	0	0	3	2	2	1	2	3	1	1	1	0	1	1	1	1	1	1	1	-111
115858807	499668										1		-111	1	0	1	1	0	1	1	1	1	1	0	2	1	1	1	0	0	0	3	2	2	1	2	3	1	0	0	0	1	3	3	1	1	1	1	-111
115858809	499668										1		-111	1	1	1	1	1	1	1	1	1	1	1	2	1	1	1	0	0	0	2	2	2	1	1	3	1	1	1	1	2	3	2	1	1	1	1	-111
115858810	499668										1		-111	1	1	1	1	0	1	0	1	0	1	0	2	2	1	1	0	1	0	3	1	1	2	2	3	1	1	1	0	1	3	3	1	2	1	1	-111
115858811	499668										1		-111	1	1	1	1	1	0	1	1	1	1	0	3	1	1	0	1	1	0	2	2	2	1	2	3	1	1	1	0	1	1	3	1	1	1	1	-111
115858813	499668										1		-111	1	1	1	1	0	0	1	0	1	0	0	2	1	1	1	0	1	0	2	1	2	2	2	3	1	0	0	0	1	3	3	3	1	1	1	-111
115858816	499668										1		-111	1	1	1	1	0	0	1	0	1	1	1	2	1	1	1	0	1	0	3	3	3	1	2	3	1	0	0	0	2	2	1	1	3	1	1	-111
115858817	499668										1		-111	1	1	1	1	1	1	1	1	1	1	1	2	1	1	1	0	1	0	2	1	1	1	2	3	1	0	0	0	2	2	3	1	1	1	1	-111
115858818	499668										1		-111	1	1	1	1	1	0	1	1	1	0	1	2	3	1	1	0	0	0	1	1	1	4	3	3	1	0	0	0	1	3	3	1	2	2	1	-111
115858819	499668										1		-111	1	1	1	1	0	0	1	0	1	0	0	2	1	1	0	0	1	0	2	2	2	1	2	3	1	0	1	0	2	3	3	1	1	1	1	-111
115858822	499668										1		-111	1	1	1	1	1	1	1	1	1	1	1	2	1	1	1	0	1	0	2	2	1	1	1	2	1	1	1	1	3	3	3	1	3	1	1	-111
115858823	499668										1		-111	1	1	1	1	1	1	1	1	1	1	1	2	1	1	1	1	1	0	3	2	2	1	2	3	1	1	0	0	1	1	3	3	1	1	1	-111
115858825	499668										1		-111	1	1	0	1	1	1	1	0	1	1	0	2	1	1	1	0	1	0	2	1	1	1	2	3	1	0	0	0	2	2	1	1	1	1	1	-111
115858826	499668										1		-111	1	1	1	1	1	1	1	1	1	1	1	2	1	1	1	0	1	0	3	2	1	2	2	3	1	1	0	0	2	3	3	1	2	1	2	-111
115858828	499668										1		-111	1	1	1	1	0	0	1	0	1	1	0	2	1	1	0	1	0	0	2	2	2	1	2	3	1	1	1	0	2	2	3	1	1	1	1	-111
115858829	499668										1		-111	1	1	1	1	1	1	1	1	1	1	1	2	2	1	1	1	1	0	2	2	1	1	2	3	1	0	1	0	1	1	2	1	1	3	3	-111
115858830	499668										1		-111	1	1	1	1	1	1	1	1	1	0	0	2	1	1	1	1	0	0	3	1	2	2	2	3	1	0	0	1	1	3	3	1	1	1	1	-111
115858831	499668										1		-111	1	1	0	1	0	0	0	0	1	1	1	2	1	1	0	1	0	0	2	2	2	1	2	3	1	0	0	0	1	1	1	1	1	1	1	-111
115858833	499668										1		-111	1	0	1	1	0	0	1	1	1	1	1	3	1	1	0	0	1	0	3	3	1	3	2	3	1	0	0	0	2	3	3	1	1	1	1	-111
115858834	499668										1		-111	1	1	1	1	1	1	1	1	1	1	1	2	1	1	1	0	1	0	3	2	2	1	2	3	1	1	1	1	2	3	3	1	2	1	1	-111
115858835	499668										1		-111	1	1	1	1	1	1	1	1	1	1	1	3	1	1	1	1	1	0	2	2	2	1	1	3	1	0	0	0	1	1	1	1	1	1	1	-111
115858838	499668										1		-111	1	1	1	1	0	0	0	0	1	1	1	2	1	1	1	0	1	0	2	2	1	1	2	4	1	0	0	0	1	3	1	1	2	1	1	-111
115858842	499668										1		-111	1	1	1	1	0	0	1	1	1	0	0	1	1	1	1	0	1	0	1	1	2	1	2	3	1	1	0	0	2	3	3	2	1	1	1	-111
115858844	499668										1		-111	1	1	1	0	0	0	1	1	1	0	0	1	1	1	0	0	1	0	2	1	1	1	2	3	1	0	0	0	3	2	3	1	1	1	2	-111
115858845	499668										1		-111	1	1	1	1	1	1	1	1	1	1	0	2	2	1	1	0	1	0	2	1	1	1	2	3	1	0	1	0	2	3	3	1	1	2	1	-111
115858847	499668										1		-111	1	1	1	1	0	0	1	0	1	1	1	1	2	1	1	0	1	0	2	1	1	1	2	3	1	0	0	0	1	2	3	1	1	1	1	-111
115858848	499668										1		-111	1	1	1	1	1	1	1	1	1	1	1	2	1	1	1	0	0	0	3	2	2	2	2	3	1	1	1	1	1	1	1	1	1	2	1	-111
115858851	499668										1		-111	1	1	1	1	0	1	1	1	1	1	1	2	1	1	1	0	1	0	2	1	2	2	2	3	1	1	1	0	1	2	1	1	1	1	1	-111
115858853	499668										1		-111	1	1	1	1	0	0	1	1	1	1	1	1	1	1	1	0	1	0	2	1	1	1	2	3	1	1	0	0	1	1	3	1	1	1	1	-111
115858856	499668										1		-111	1	1	1	1	0	0	1	1	1	1	0	3	1	1	1	1	1	0	2	2	1	1	2	3	1	1	0	1	1	1	3	1	1	2	2	-111
115858857	499668										2		1	1	1	1	1	1	0	1	1	1	1	1	2	1	1	0	0	0	0	2	2	1	1	2	2	1	0	0	0	2	2	4	1	1	-111	-111	2
115858860	499668										1		-111	1	1	1	1	0	0	1	0	1	1	0	2	2	1	1	0	1	0	2	2	1	1	2	3	1	0	0	0	1	1	1	1	2	1	1	-111
115858862	499668										1		-111	1	1	1	1	0	0	1	1	1	0	1	2	1	1	1	0	0	0	3	1	1	1	2	3	1	0	0	0	1	2	3	1	1	2	1	-111
115858863	499668										1		-111	1	1	1	1	1	1	1	1	1	1	1	2	1	1	0	1	0	0	2	3	2	1	1	3	1	0	0	0	1	1	1	1	1	1	1	-111
115858866	499668										1		-111	1	0	1	1	0	1	0	1	1	1	1	1	1	1	0	1	0	0	2	2	1	1	2	3	1	0	0	0	4	3	3	2	2	1	1	-111
115858869	499668										1		-111	1	1	1	1	0	0	0	1	1	1	1	2	1	1	0	1	1	0	2	1	2	1	2	3	1	0	1	0	2	1	3	1	1	2	1	-111
115858870	499668										1		-111	1	1	1	1	0	0	1	1	1	1	1	2	1	1	1	0	1	0	2	1	1	1	2	3	1	0	1	0	2	3	3	1	1	1	1	-111
115858871	499668										1		-111	1	1	1	1	1	1	1	1	1	1	1	2	3	1	0	0	0	0	1	1	1	1	2	3	1	1	0	0	2	3	1	1	1	1	1	-111
115858873	499668										1		-111	1	1	1	1	0	0	1	0	1	0	1	1	1	1	0	0	1	0	2	2	2	1	2	3	1	0	0	0	1	1	3	1	1	2	2	-111
115858874	499668										1		-111	1	1	1	1	0	1	1	1	1	0	1	4	1	1	0	0	1	0	3	1	1	2	4	3	1	0	0	0	1	2	6	1	2	1	1	-111
115858875	499668										1		-111	1	1	0	1	1	1	1	1	1	1	0	2	1	1	0	1	0	0	2	2	1	1	2	3	1	0	0	0	2	2	1	1	-111	1	1	-111
115858876	499668										1		-111	1	1	1	1	1	1	1	1	1	1	1	2	1	1	1	1	0	0	2	1	1	1	2	3	1	0	0	0	2	3	2	2	2	1	1	-111
115858878	499668										1		-111	1	0	1	1	1	1	1	1	1	1	1	2	1	1	1	0	1	0	2	2	2	2	3	3	1	1	0	0	2	1	4	1	1	1	1	-111
115858879	499668										1		-111	1	1	1	1	1	0	1	1	1	1	1	2	1	1	0	1	0	0	2	2	2	2	2	3	1	1	0	1	2	3	1	1	1	1	1	-111
115858881	499668										1		-111	1	1	1	1	1	1	1	1	1	1	1	2	1	1	1	0	1	0	1	1	1	1	2	3	1	1	1	0	1	1	4	1	1	1	1	-111
115858883	499668										1		-111	1	1	1	1	1	1	1	1	1	0	1	2	1	1	1	0	1	0	3	2	1	1	2	3	1	0	1	0	2	3	3	1	2	1	1	-111
115858884	499668										1		-111	1	1	1	1	1	1	1	1	1	1	1	2	1	1	1	1	0	0	1	1	1	1	2	3	1	0	0	0	2	3	3	1	1	1	1	-111
115858885	499668										1		-111	1	1	1	1	1	1	1	1	1	0	1	2	1	1	1	0	1	0	2	1	1	1	2	3	1	1	0	1	2	2	3	1	1	1	1	-111
115858888	499668										1		-111	1	1	1	1	1	1	1	1	1	1	1	2	1	1	0	0	0	0	2	1	1	1	1	2	1	0	0	0	2	4	3	1	3	2	2	-111
115858894	499668										1		-111	1	1	1	1	1	1	1	1	1	1	1	1	1	1	1	1	1	0	2	3	1	1	2	3	1	0	0	0	2	2	3	1	1	1	1	-111
115858895	499668										1		-111	1	1	1	1	1	1	1	1	1	1	1	2	1	1	0	1	0	0	3	1	2	1	2	3	1	1	1	1	3	1	1	1	1	1	1	-111
115858896	499668										1		-111	1	1	1	1	1	1	1	1	1	1	1	2	1	1	1	0	1	0	2	2	1	1	2	3	1	1	0	0	2	2	3	1	1	1	1	-111
115858897	499668										1		-111	1	1	1	1	0	0	1	0	1	0	1	1	1	1	0	1	0	0	3	2	2	1	2	3	1	0	0	0	2	3	2	1	1	1	1	-111
115858899	499668										1		-111	1	1	1	1	0	0	1	1	1	0	0	2	1	1	1	1	0	0	3	1	1	1	2	3	1	0	0	0	3	3	1	1	-111	1	2	-111
115858900	499668										1		-111	1	1	1	1	0	0	1	0	0	0	0	3	1	1	0	0	1	0	2	1	1	1	2	3	1	0	0	0	1	3	3	2	2	1	1	-111
115858902	499668										1		-111	1	1	1	1	1	0	1	1	1	0	0	2	1	1	0	0	1	0	3	2	2	1	2	3	1	0	0	1	1	3	1	1	2	1	1	-111
115858903	499668										1		-111	1	1	0	1	1	1	1	1	1	0	0	2	1	1	1	0	0	0	2	2	1	1	2	2	1	0	1	0	2	3	3	1	1	1	2	-111
115858905	499668										1		-111	1	1	1	1	0	0	1	1	1	0	0	2	1	1	1	0	1	0	2	2	2	1	2	3	1	1	1	1	1	2	3	1	1	1	1	-111
115858907	499668										1		-111	1	1	1	1	1	1	1	1	1	1	1	1	1	1	1	1	1	0	2	1	2	1	2	3	1	1	1	1	1	2	1	1	1	1	1	-111
115858909	499668										2		1	1	1	1	1	1	1	1	1	1	1	0	2	1	1	1	0	1	0	2	2	2	1	2	2	1	0	0	0	3	3	2	1	1	-111	-111	2
115858912	499668										1		-111	1	1	1	1	0	0	1	1	1	1	1	2	1	1	1	0	0	0	2	2	2	1	2	3	1	1	1	0	1	2	1	1	1	1	1	-111
115858914	499668										1		-111	1	1	1	1	0	1	1	0	1	0	1	1	1	1	0	1	0	0	2	2	2	1	2	3	1	0	1	0	2	3	1	1	1	1	1	-111
115858915	499668										1		-111	1	0	1	1	1	0	1	1	1	0	0	2	1	1	1	0	1	0	1	2	1	1	2	3	1	1	0	0	2	2	3	1	1	1	2	-111
115858917	499668										1		-111	1	1	1	1	1	1	1	1	1	0	0	2	1	1	1	0	0	0	2	2	2	1	2	3	1	0	1	0	2	2	3	1	-111	1	1	-111
115858918	499668										1		-111	1	1	1	1	1	1	1	1	1	1	1	2	1	1	0	0	1	0	2	2	3	2	2	2	1	1	1	1	2	1	3	1	1	1	2	-111
115858919	499668										1		-111	1	1	1	1	1	1	1	1	1	1	0	2	1	1	1	0	1	0	2	1	2	1	2	3	1	0	1	0	2	3	3	1	1	1	1	-111
115858920	499668										1		-111	1	1	0	1	0	0	1	0	1	0	0	2	2	1	0	1	0	0	3	1	2	1	2	2	1	1	0	0	2	3	3	1	1	1	1	-111
115858921	499668										1		-111	1	1	1	1	1	1	1	1	1	1	1	2	1	1	1	0	1	0	2	2	2	1	2	3	1	1	1	0	1	2	2	2	2	1	2	-111
115858922	499668										1		-111	1	1	1	1	1	1	1	1	1	1	0	2	1	1	0	1	1	0	2	1	1	1	2	3	1	1	1	0	2	3	1	1	1	1	1	-111
115858925	499668										1		-111	1	1	1	1	1	1	1	1	1	1	1	2	1	1	1	0	0	0	2	2	1	1	2	3	1	0	0	0	1	3	1	1	2	2	2	-111
115858926	499668										1		-111	1	1	1	1	0	0	0	0	1	1	1	1	1	1	1	0	1	0	3	2	1	1	2	3	1	0	0	0	1	3	1	1	1	1	2	-111
115858927	499668										1		-111	1	1	1	1	1	1	1	0	1	1	1	2	1	1	1	0	1	0	1	2	1	1	2	3	1	1	0	0	2	2	3	1	1	1	1	-111
115858930	499668										1		-111	1	1	1	1	0	0	1	1	1	0	0	2	2	1	1	0	0	0	1	1	2	1	2	3	1	0	0	0	1	3	1	1	1	1	1	-111
115858931	499668										1		-111	1	1	1	1	1	1	1	1	1	1	0	2	1	1	1	0	1	0	2	1	1	1	2	3	1	1	1	0	2	2	3	1	1	1	1	-111
115858934	499668										1		-111	1	1	1	1	1	1	1	1	1	1	1	2	1	1	1	0	0	0	3	4	2	1	4	3	1	0	0	1	1	1	1	1	1	1	1	-111
115858936	499668										1		-111	1	1	1	1	0	0	1	0	1	1	1	1	1	1	1	0	0	0	1	2	2	2	1	1	1	1	0	0	2	2	2	1	3	1	1	-111
115858937	499668										1		-111	1	1	1	1	1	1	1	1	1	0	0	2	1	1	1	0	1	0	2	1	1	1	2	3	1	1	0	1	2	3	1	1	1	1	1	-111
115858938	499668										1		-111	1	1	1	1	1	1	1	1	1	1	1	1	1	1	0	1	0	0	2	2	1	2	2	3	1	0	0	0	1	1	1	1	1	1	1	-111
115858941	499668										2		1	1	1	1	1	0	0	0	0	0	0	0	3	2	1	1	0	0	0	2	2	2	1	2	4	1	0	0	0	3	1	1	1	1	-111	-111	1
115858943	499668										1		-111	1	0	1	1	0	0	1	1	1	0	0	2	1	1	1	0	0	0	2	2	2	1	2	3	1	0	0	0	2	1	2	1	3	1	1	-111
115858944	499668										1		-111	1	1	1	1	1	1	1	1	1	1	1	2	1	1	1	0	1	0	2	2	2	1	2	3	1	0	0	0	3	1	1	2	2	1	1	-111
115858945	499668										1		-111	1	0	1	1	1	1	1	1	1	1	1	2	1	1	1	0	0	0	2	3	1	2	2	3	1	0	0	0	1	3	3	1	2	1	1	-111
115858947	499668										1		-111	1	1	1	1	1	1	1	1	1	1	1	2	1	1	1	1	0	0	2	2	2	1	2	3	1	1	1	0	2	1	3	1	1	1	1	-111
115858948	499668										1		-111	1	1	1	1	1	1	1	1	1	1	1	4	1	1	1	0	1	0	2	1	1	1	2	3	1	0	0	1	2	3	3	1	1	1	1	-111
115858951	499668										1		-111	1	1	1	1	1	1	1	1	1	0	0	2	1	1	1	0	1	0	2	1	1	1	1	3	1	0	0	0	1	2	1	1	1	1	1	-111
115858952	499668										1		-111	1	1	1	1	0	0	1	0	1	0	1	2	1	1	1	0	1	0	2	1	1	1	2	3	1	0	1	0	2	2	2	1	2	2	2	-111
115858953	499668										1		-111	1	1	1	1	1	1	1	1	1	1	1	1	1	1	1	0	1	0	2	2	2	1	2	3	1	1	0	0	2	3	3	1	1	1	1	-111
115858956	499668										1		-111	1	1	1	1	0	0	1	1	1	1	1	2	1	1	1	0	0	0	2	2	1	1	2	3	1	0	0	0	1	3	2	1	1	1	2	-111
115858957	499668										1		-111	1	1	1	1	0	1	1	1	1	1	0	2	2	1	0	0	1	0	3	1	3	1	2	3	1	0	0	1	1	2	1	1	-111	1	1	-111
115858959	499668										1		-111	1	1	1	1	1	1	1	1	1	0	0	2	1	1	1	0	1	0	3	2	2	1	2	3	1	0	1	0	1	3	3	1	1	1	1	-111
115858962	499668										1		-111	1	0	1	1	0	0	1	0	1	1	1	2	1	1	1	0	1	0	2	2	1	2	2	3	1	0	1	1	4	3	3	1	1	1	1	-111
115858964	499668										1		-111	1	1	1	1	1	1	1	1	1	1	0	2	1	1	1	0	0	0	2	2	1	1	2	3	1	1	0	0	2	2	3	1	1	1	1	-111
115858965	499668										2		1	1	1	1	1	1	1	1	1	1	1	0	2	1	1	1	1	1	0	2	2	1	1	2	1	1	1	1	1	3	1	2	1	1	-111	-111	2
115858967	499668										1		-111	1	1	1	1	0	0	1	1	1	1	1	2	1	1	1	1	0	0	3	3	2	1	2	3	1	1	0	0	2	1	1	1	1	1	1	-111
115858968	499668										1		-111	1	1	1	1	0	1	0	0	1	0	1	2	1	1	1	0	1	0	2	2	2	1	2	2	1	1	0	0	1	2	3	1	1	1	1	-111
115858969	499668										1		-111	1	1	1	1	1	1	1	1	1	0	1	2	1	1	1	1	0	0	3	2	2	1	2	3	1	0	0	0	1	1	2	2	2	2	2	-111
115858970	499668										1	gynäkologe	-111	1	1	1	1	1	1	1	1	1	1	1	1	1	1	1	0	0	0	1	2	2	1	2	2	1	1	1	0	2	1	3	1	1	1	1	-111
115858973	499668										1		-111	1	1	1	1	1	1	1	1	1	0	0	4	1	1	1	0	1	0	1	1	1	1	1	3	1	1	0	1	4	3	4	1	1	2	2	-111
115858974	499668										1		-111	1	1	1	1	1	1	1	1	1	0	1	1	1	1	1	0	1	0	2	1	1	2	2	-111	1	0	0	0	1	3	1	1	2	1	1	-111
115858975	499668										1		-111	1	1	1	1	0	0	1	0	1	1	1	2	1	1	1	0	0	0	2	2	1	1	2	3	1	0	0	0	1	2	3	1	1	1	2	-111
115858976	499668										1		-111	1	1	1	1	1	1	1	1	1	1	1	2	2	1	0	1	0	0	3	3	2	1	2	3	1	0	0	0	2	3	1	1	1	1	2	-111
115858977	499668										1		-111	1	1	1	1	1	1	1	1	1	1	1	2	1	1	1	1	1	0	2	2	2	1	2	3	1	0	1	0	1	3	1	1	2	1	1	-111
115858978	499668										1		-111	1	1	1	1	1	1	1	1	1	1	1	2	1	1	0	1	0	0	2	1	2	1	2	3	1	1	0	0	1	2	3	1	-111	1	1	-111
115858979	499668										1		-111	1	1	1	1	0	0	1	1	1	1	1	2	1	1	1	0	1	0	2	2	1	1	2	3	1	1	0	0	2	2	3	1	1	1	1	-111
115858980	499668										1		-111	1	1	1	1	1	1	1	1	1	1	1	2	1	1	1	0	0	0	2	1	2	1	2	3	1	0	0	0	2	3	3	1	3	1	1	-111
115858981	499668										1		-111	1	1	1	0	0	0	1	1	0	1	0	2	1	1	1	0	0	0	3	2	2	1	2	2	1	0	1	0	2	1	3	1	1	1	1	-111
115858986	499668										1		-111	1	1	1	1	1	1	1	1	1	1	1	2	1	1	1	0	1	0	2	1	1	1	2	3	1	0	0	0	1	2	1	1	1	1	1	-111
115858987	499668										1		-111	1	1	1	1	1	1	1	1	1	1	1	1	1	1	1	0	1	0	2	1	1	1	2	3	1	1	1	0	1	4	1	1	3	1	1	-111
115858989	499668										1		-111	1	0	1	1	0	0	0	0	0	0	0	2	1	1	1	0	1	0	2	-111	1	1	2	3	1	0	0	0	2	3	3	-111	-111	1	1	-111
115858992	499668										1		-111	1	1	1	1	0	0	1	0	1	1	1	2	1	1	1	0	0	0	2	2	1	2	2	3	1	0	0	0	2	1	3	1	1	1	2	-111
115858993	499668										1		-111	1	1	1	1	0	0	1	1	1	1	1	2	1	1	1	0	1	0	2	2	1	1	2	3	1	1	0	0	3	3	3	1	1	1	1	-111
115858995	499668										1		-111	1	0	1	1	0	0	1	1	1	1	1	2	1	1	0	0	1	0	2	1	1	4	2	3	1	0	0	0	1	3	2	1	1	2	2	-111
115858996	499668										1		-111	1	1	1	1	1	1	1	1	1	1	1	2	1	1	1	0	1	0	2	2	1	1	2	2	1	0	0	0	2	3	1	1	1	1	1	-111
115858997	499668										1		-111	1	1	1	1	1	1	1	1	1	1	1	1	1	1	0	1	1	0	2	2	2	2	2	3	1	1	0	0	1	2	3	1	1	1	1	-111
115858998	499668										1		-111	1	1	1	1	0	0	1	0	1	1	1	1	1	1	1	1	1	0	2	2	2	1	2	3	1	1	0	1	2	3	1	1	1	1	1	-111
115858999	499668										1		-111	1	1	1	1	0	0	1	1	1	0	0	2	1	1	1	0	1	0	2	2	2	1	2	3	1	1	1	0	2	2	3	1	1	1	1	-111
115859000	499668										1		-111	1	1	1	1	1	1	1	1	1	1	1	2	1	1	1	0	1	0	2	1	1	1	2	3	1	0	0	0	2	2	3	1	2	1	1	-111
115859004	499668										1		-111	1	1	1	1	1	1	1	1	1	1	1	1	1	1	1	1	0	0	2	1	2	1	1	3	1	0	0	0	1	1	3	1	1	1	1	-111
115859005	499668										1		-111	1	1	1	1	1	1	1	1	1	1	1	2	1	1	1	1	1	0	2	2	2	2	-111	3	1	1	1	1	1	3	2	1	-111	1	1	-111
115859008	499668										1		-111	1	1	1	1	0	1	1	1	1	1	1	2	1	1	1	0	1	0	3	3	2	1	2	3	1	1	1	0	3	3	1	2	2	2	2	-111
115859010	499668										1		-111	1	1	1	1	1	1	1	1	1	1	1	2	1	1	1	0	0	0	3	1	2	2	2	3	1	0	0	0	1	1	1	1	-111	1	1	-111
115859012	499668										1		-111	1	1	1	1	1	1	1	1	1	0	0	2	1	1	1	1	1	0	2	2	1	1	2	3	1	0	0	1	2	3	3	1	1	1	1	-111
115859013	499668										1		-111	1	1	1	1	1	1	1	1	1	1	1	1	1	1	1	0	0	0	2	2	2	1	2	3	1	0	0	0	2	3	3	1	1	1	1	-111
115859016	499668										1		-111	1	1	1	1	1	1	1	1	1	1	1	1	1	1	1	1	1	0	2	2	2	1	2	3	1	0	0	0	1	1	3	1	1	1	1	-111
115859018	499668										1		-111	1	1	1	1	1	1	1	1	1	1	1	2	1	1	1	0	0	0	2	1	2	2	2	3	1	0	0	0	1	3	3	2	2	1	1	-111
115859019	499668										2		1	1	1	1	1	1	0	1	1	1	1	0	3	2	1	0	0	0	0	2	2	1	1	2	2	1	0	1	0	2	2	2	2	1	-111	-111	2
115859022	499668										1		-111	1	0	1	1	1	1	1	1	1	1	0	2	1	1	1	0	1	0	2	2	1	1	2	3	1	0	0	0	2	2	3	1	3	1	1	-111
115859023	499668										1		-111	1	0	1	1	1	0	1	0	1	1	1	2	1	1	1	0	1	0	2	2	1	1	2	-111	1	0	0	0	2	2	3	1	1	1	1	-111
115859024	499668										1		-111	1	1	1	1	1	1	1	1	1	1	0	1	1	1	1	0	0	0	1	-111	2	2	1	2	1	1	0	0	2	1	3	1	1	1	2	-111
115859028	499668										1		-111	1	1	1	1	0	0	1	1	1	0	0	2	1	1	1	0	1	0	2	1	1	1	2	3	1	1	0	0	2	2	3	1	1	1	1	-111
115859029	499668										1		-111	1	1	1	1	0	1	1	1	1	1	1	2	1	1	1	0	0	0	2	2	2	1	2	3	1	0	1	1	1	3	1	1	2	1	1	-111
115859030	499668										1		-111	1	1	1	0	1	1	1	1	1	0	0	2	1	1	1	0	0	0	3	1	1	2	2	3	1	1	0	0	1	2	1	1	3	1	2	-111
115859034	499668										1		-111	1	1	1	1	1	1	1	1	1	1	0	2	1	1	0	0	1	0	2	2	1	1	2	3	1	0	0	0	1	3	3	1	1	1	1	-111
115859035	499668										1		-111	1	1	1	1	0	0	0	1	1	1	1	2	1	1	1	0	1	0	3	2	2	1	2	3	1	0	1	1	1	2	3	1	1	1	2	-111
115859036	499668										1		-111	1	1	1	1	0	1	1	1	1	1	0	2	1	1	1	0	1	0	2	2	1	1	2	2	1	1	0	0	1	2	2	1	1	1	2	-111
115859037	499668										1		-111	1	1	1	1	1	1	1	1	1	1	1	2	1	1	1	0	1	0	3	2	2	2	2	3	1	0	0	0	1	1	-111	1	1	1	1	-111
115859039	499668										1		-111	1	1	1	1	1	1	1	0	1	1	0	2	1	1	1	0	0	0	2	1	2	1	1	3	1	1	0	0	2	3	3	1	1	1	1	-111
115859040	499668										1		-111	1	1	1	0	0	0	1	1	1	0	0	1	1	1	1	0	1	0	1	1	1	2	2	3	1	1	1	1	1	2	1	1	1	1	2	-111
115859041	499668										2		1	1	1	1	1	1	1	1	1	1	0	0	2	2	1	0	0	0	0	2	2	1	1	2	3	1	0	0	0	2	2	3	1	1	-111	-111	1
115859042	499668										1		-111	1	1	1	1	0	1	1	0	1	1	1	1	1	1	1	0	1	0	2	2	2	1	3	3	1	0	1	0	2	2	2	1	1	1	1	-111
115859043	499668										1		-111	1	1	1	1	0	0	1	0	1	1	1	2	1	1	1	0	1	0	2	2	1	1	2	3	1	0	0	0	2	3	3	2	1	1	1	-111
115859044	499668										1		-111	1	1	1	1	1	1	1	1	1	1	1	2	1	1	1	0	1	0	2	1	2	2	2	3	1	0	0	0	2	3	3	1	3	1	2	-111
115859046	499668										1		-111	1	1	1	1	1	1	1	1	1	1	0	2	1	1	1	0	0	0	2	2	2	1	2	2	1	1	1	0	2	2	2	1	1	1	1	-111
115859047	499668										1		-111	1	1	1	1	1	1	1	1	1	1	1	2	1	1	1	1	0	0	3	1	1	1	2	3	1	0	0	0	2	3	2	1	-111	1	1	-111
115859048	499668										1		-111	1	1	1	1	1	1	1	1	1	1	1	2	1	1	1	0	1	0	1	4	2	1	2	3	1	1	1	0	2	2	2	1	1	1	1	-111
115859052	499668										1		-111	1	1	1	0	0	0	1	0	0	0	0	2	2	1	1	0	0	0	2	2	2	2	2	3	1	0	0	0	2	3	3	1	2	2	1	-111
115859054	499668										1		-111	1	1	1	1	0	0	1	0	1	0	1	2	2	1	0	1	0	0	2	3	2	1	2	3	1	0	0	0	1	2	1	1	1	1	1	-111
115859058	499668										1		-111	1	1	1	1	1	1	1	1	1	1	1	2	1	1	1	0	1	0	2	3	2	1	2	3	1	0	0	0	1	1	3	1	1	1	1	-111
115859061	499668										1		-111	1	1	1	1	1	1	1	1	0	1	0	2	3	1	1	0	1	0	3	3	2	1	2	3	1	1	0	0	1	1	1	1	3	2	1	-111
115859062	499668										1		-111	1	1	1	1	1	1	1	1	1	0	0	2	1	1	1	1	1	0	2	2	1	1	2	3	1	0	0	1	2	2	3	1	1	1	1	-111
115859064	499668										1		-111	1	0	1	1	1	0	1	0	0	1	1	2	1	1	1	0	1	0	3	2	1	1	2	3	1	1	1	0	1	2	3	1	1	1	1	-111
115859066	499668										1		-111	1	1	1	1	0	0	1	1	1	0	0	2	1	1	1	0	1	0	2	3	2	1	2	3	1	1	0	1	1	3	1	1	1	1	1	-111
115859068	499668										1		-111	1	1	1	0	0	0	1	1	0	1	0	2	1	1	1	1	1	0	3	2	2	2	2	3	1	0	0	0	1	3	1	1	1	1	1	-111
115859073	499668										1		-111	1	1	1	1	0	1	1	1	1	1	1	2	1	1	1	0	1	0	2	1	2	1	2	2	1	1	0	0	1	2	1	1	-111	1	1	-111
115859074	499668										1		-111	1	1	1	1	1	1	1	1	1	0	0	2	1	1	1	0	1	0	2	1	1	1	2	3	1	1	0	0	2	3	3	2	2	1	1	-111
115859075	499668										1		-111	1	1	1	1	1	1	1	1	1	1	1	1	1	1	1	1	1	0	1	1	1	1	1	1	1	0	0	0	2	3	2	1	1	1	1	-111
115859077	499668										1		-111	1	1	1	1	1	1	1	1	1	1	0	1	1	1	1	1	1	0	2	2	2	1	1	3	1	0	0	0	1	3	2	1	-111	1	-111	-111
115859078	499668										1		-111	1	1	1	0	0	0	0	0	0	1	0	1	1	1	1	0	1	0	3	3	2	1	2	3	1	0	0	0	1	1	1	1	1	1	1	-111
115859082	499668										1		-111	1	1	1	1	1	1	1	1	1	1	1	1	1	1	1	0	0	0	2	3	3	1	2	3	1	0	0	0	1	1	1	1	1	1	1	-111
115859083	499668										1		-111	1	0	1	1	0	0	1	0	1	1	0	2	3	1	1	0	1	0	2	2	1	1	2	2	1	0	0	0	1	1	1	1	1	1	1	-111
115859085	499668										1		-111	1	1	1	1	1	1	1	1	1	1	1	1	1	1	1	1	1	0	3	1	2	1	2	3	1	0	0	0	1	2	1	1	1	2	2	-111
115859086	499668										1		-111	1	0	1	1	0	1	1	1	1	0	0	2	1	1	0	0	1	0	2	2	1	1	2	2	1	0	0	1	2	2	3	1	-111	1	2	-111
115859088	499668										1		-111	1	1	1	1	1	1	1	1	1	0	0	2	1	1	1	0	1	0	2	2	2	1	2	3	1	1	0	0	1	2	3	1	1	2	1	-111
115859090	499668										1		-111	1	1	1	1	0	0	1	0	1	0	1	1	1	1	1	1	1	0	2	1	2	1	2	3	1	0	0	0	1	2	1	1	1	1	-111	-111
115859091	499668										1		-111	1	1	1	1	0	1	1	1	1	0	0	2	1	1	1	0	1	0	1	1	2	1	2	3	1	1	1	0	2	3	2	2	2	2	2	-111
115859094	499668										1		-111	1	1	1	1	0	0	1	1	1	0	0	3	1	1	1	0	1	0	2	2	2	4	3	3	1	0	1	0	1	3	6	2	2	1	1	-111
115859097	499668										1		-111	1	1	1	1	1	1	1	1	1	1	1	2	1	1	1	0	1	0	2	2	2	1	2	3	1	0	0	0	1	3	3	1	1	1	1	-111
115859098	499668										1		-111	1	1	1	1	1	0	1	1	1	1	1	2	1	1	1	0	0	0	2	2	2	1	2	3	1	0	1	0	1	2	3	1	1	2	1	-111
115859100	499668										1		-111	1	1	1	1	0	1	1	1	1	0	1	2	1	1	1	0	1	0	2	2	2	1	2	2	1	1	0	0	2	2	3	1	1	1	1	-111
115859102	499668										1		-111	1	1	1	1	1	1	1	1	1	0	1	2	1	1	1	0	1	0	2	2	1	1	2	3	1	1	1	1	2	2	3	1	1	1	1	-111
115859106	499668										1		-111	1	1	1	1	1	1	1	1	1	0	1	2	1	1	1	1	1	0	2	1	2	1	2	3	1	0	1	1	1	2	1	1	1	1	1	-111
115859107	499668										1		-111	1	1	1	1	1	1	1	1	0	0	0	2	1	1	1	0	1	0	3	2	2	1	2	3	1	0	0	0	3	3	3	2	1	1	1	-111
115859108	499668										1		-111	1	1	1	1	1	1	1	1	1	1	1	1	1	1	1	1	1	0	3	3	1	1	2	3	1	0	0	0	1	1	3	1	1	1	1	-111
115859110	499668										2		1	1	1	1	1	1	1	1	1	1	1	1	2	1	1	1	0	1	0	2	2	1	1	2	2	1	0	1	0	2	2	2	1	1	-111	-111	1
115859111	499668										1		-111	1	1	1	1	0	1	1	1	1	1	1	2	1	1	1	0	1	0	3	1	1	1	2	3	1	1	0	0	2	2	3	1	3	1	1	-111
115859112	499668										1		-111	1	1	1	1	0	0	1	1	1	1	1	2	1	1	1	0	1	0	3	2	2	1	3	3	1	0	0	0	1	1	1	1	1	1	1	-111
115859113	499668										1		-111	1	1	1	1	0	0	1	1	1	0	0	2	1	1	1	0	1	0	2	2	2	1	2	3	1	1	0	0	2	2	3	1	1	1	1	-111
115859114	499668										1		-111	1	1	1	1	0	0	1	1	1	1	1	2	1	1	1	1	0	0	2	1	2	1	2	2	1	0	1	0	1	2	1	1	1	1	1	-111
115859115	499668										1		-111	1	1	1	1	1	1	1	1	1	1	0	2	1	1	1	1	0	0	3	3	2	1	2	3	1	0	0	1	2	3	3	1	1	1	1	-111
115859117	499668										1		-111	1	1	1	1	1	0	1	1	1	1	1	2	1	1	0	1	1	0	2	1	1	1	2	3	1	1	0	0	2	2	2	1	1	1	2	-111
115859118	499668										1		-111	1	1	1	1	1	1	1	1	1	1	1	2	1	1	1	0	1	0	1	2	1	1	2	2	1	0	0	0	1	1	1	1	1	1	1	-111
115859119	499668										1		-111	1	1	1	1	1	1	1	1	1	1	1	1	1	1	1	0	1	0	2	2	2	1	1	2	1	0	0	0	1	1	1	1	1	1	2	-111
115859121	499668										1		-111	1	0	1	0	0	0	1	0	1	1	1	2	1	1	1	0	1	0	2	4	1	2	2	3	1	0	0	0	2	3	4	1	1	3	3	-111
115859125	499668										1		-111	1	1	1	1	0	0	1	1	1	1	1	2	1	1	1	1	0	0	3	2	2	1	2	3	1	0	0	0	2	1	2	1	1	1	1	-111
115859130	499668										1		-111	1	1	1	1	1	1	1	1	1	1	1	2	1	1	1	0	1	0	2	2	1	1	2	2	1	1	0	0	2	1	1	1	1	1	1	-111
115859131	499668										1		-111	1	1	1	1	1	1	1	1	1	0	1	2	1	1	1	0	0	0	3	2	2	2	2	3	1	0	0	1	1	1	3	1	1	1	1	-111
115859132	499668										1		-111	1	1	1	1	0	0	1	0	1	0	0	2	1	1	1	0	1	0	2	2	2	1	2	3	1	0	0	0	1	3	4	1	1	1	1	-111
115859134	499668										1		-111	1	1	1	1	0	0	1	0	1	1	1	2	1	1	1	0	1	0	3	2	2	1	2	3	1	1	0	1	1	2	3	1	1	1	1	-111
115859135	499668										1		-111	1	1	1	1	0	0	1	1	0	1	1	2	1	1	0	1	0	0	2	2	1	1	2	3	1	0	0	0	1	1	3	2	2	2	1	-111
115859136	499668										1		-111	1	1	1	1	1	0	1	0	1	1	1	2	1	1	0	1	1	0	3	3	2	1	2	3	1	0	0	0	1	1	3	1	1	1	2	-111
115859137	499668										1		-111	1	1	1	1	1	1	1	1	1	1	1	2	1	1	1	0	0	0	1	1	1	1	2	2	1	0	0	0	1	3	3	1	1	1	1	-111
115859138	499668										1		-111	1	1	1	1	1	1	1	1	1	1	0	4	1	1	1	0	1	0	2	2	2	1	2	3	1	0	0	0	2	2	1	1	1	1	1	-111
115859140	499668										1		-111	1	1	1	1	0	0	1	1	1	0	1	2	1	1	0	1	0	0	3	3	2	1	3	3	1	0	0	0	1	3	1	1	1	1	2	-111
115859141	499668										1		-111	1	1	1	1	1	1	1	1	1	1	1	2	1	1	1	0	1	0	2	2	1	1	2	3	1	1	0	0	2	2	1	1	1	1	1	-111
115859142	499668										1		-111	1	1	0	1	1	1	1	1	1	1	1	1	1	1	0	1	0	0	2	1	2	2	2	3	1	0	0	0	1	1	3	1	1	1	1	-111
115859144	499668										1		-111	1	1	1	1	1	1	1	1	1	1	1	2	1	1	1	0	1	0	2	2	1	1	2	3	1	0	1	0	1	2	3	1	1	1	1	-111
115859146	499668										1		-111	1	1	1	1	0	0	1	1	1	0	0	2	1	1	1	0	1	0	2	1	1	1	2	2	1	0	0	0	1	2	3	1	1	1	1	-111
115859152	499668										1		-111	1	1	1	1	0	1	1	1	1	1	1	2	1	1	0	1	0	0	3	1	2	2	2	3	1	1	1	0	1	2	1	1	1	1	1	-111
115859156	499668										1		-111	1	1	1	1	1	1	1	1	1	1	1	2	-111	1	1	0	1	0	2	2	2	1	2	2	1	0	1	0	2	3	3	1	1	2	2	-111
115859157	499668										1		-111	1	1	1	1	0	0	1	0	1	1	1	1	1	1	1	0	1	0	3	1	1	4	2	3	1	0	0	0	2	3	1	1	1	2	2	-111
115859158	499668										1		-111	1	1	1	1	1	1	1	1	1	1	1	2	1	1	1	0	1	0	2	2	1	1	2	3	1	0	0	0	2	2	1	1	1	1	1	-111
115859159	499668										1		-111	1	1	1	1	1	1	1	1	1	0	1	1	1	1	1	1	0	0	2	2	2	1	2	3	1	0	1	0	2	3	3	1	1	1	1	-111
115859160	499668										1		-111	1	1	1	1	1	1	1	1	1	1	1	2	1	1	1	1	0	0	2	1	1	1	2	3	1	1	0	0	1	3	2	1	1	1	2	-111
115859161	499668										1		-111	1	1	1	1	1	1	1	1	0	1	1	1	1	1	1	1	0	0	2	1	1	1	2	3	1	0	0	0	3	3	1	1	1	1	1	-111
115859162	499668										1		-111	1	1	1	1	1	1	1	1	1	0	0	2	1	1	1	0	0	0	2	2	1	1	2	3	1	0	0	0	2	3	1	3	3	1	1	-111
115859165	499668										1		-111	1	0	1	1	0	0	1	1	1	1	0	2	2	1	1	0	0	0	3	2	1	1	2	3	1	0	0	0	2	3	3	1	3	1	1	-111
115859166	499668										1		-111	1	1	1	1	0	0	0	0	1	1	1	2	1	1	1	1	0	0	2	2	1	1	2	3	1	1	0	0	2	1	4	1	1	2	2	-111
115859170	499668										1		-111	1	1	1	1	1	1	1	1	1	1	1	2	1	1	1	0	1	0	2	1	2	1	2	3	1	0	1	0	2	3	3	1	1	2	2	-111
115859171	499668										1		-111	1	1	1	1	1	1	1	1	1	1	1	2	1	1	1	0	0	0	2	2	1	1	2	3	1	1	0	1	2	3	3	1	1	1	1	-111
115859173	499668										1		-111	1	1	1	1	0	0	1	1	1	0	0	2	2	1	1	0	1	0	2	3	1	2	2	3	1	0	1	0	2	3	3	2	1	1	1	-111
115859174	499668										1		-111	1	1	1	1	1	1	1	1	1	1	1	1	1	1	1	0	0	0	3	3	2	1	2	2	1	0	0	0	2	3	1	1	1	1	1	-111
115859175	499668										1		-111	1	1	1	1	1	1	1	1	1	1	1	1	1	1	0	1	0	0	2	2	2	1	2	2	1	0	0	0	1	2	1	-111	1	1	2	-111
115859178	499668										1		-111	1	1	1	1	1	1	1	1	1	1	1	2	1	1	1	0	1	0	2	2	2	1	2	3	1	0	0	0	-111	3	4	1	1	1	1	-111
115859179	499668										1		-111	1	1	1	1	1	1	1	1	1	1	0	2	1	1	0	1	0	0	2	1	1	1	3	3	1	0	1	0	1	2	1	2	2	1	1	-111
115859182	499668										1		-111	1	1	1	1	0	0	1	1	1	1	1	2	1	1	1	1	1	0	2	2	2	1	2	2	1	0	0	0	2	2	2	2	2	1	1	-111
115859184	499668										1		-111	1	0	1	1	1	0	0	1	1	0	1	2	1	1	1	0	0	0	2	1	1	1	2	3	1	1	0	0	1	2	1	1	2	1	1	-111
115859187	499668										1		-111	1	1	1	1	1	1	1	1	1	1	1	1	1	1	1	0	1	0	3	2	1	1	2	3	1	1	0	0	2	1	1	1	1	1	1	-111
115859188	499668										1		-111	1	1	1	1	0	1	1	1	1	0	0	2	1	1	0	0	1	0	1	2	1	1	2	3	1	1	0	0	1	3	1	2	-111	1	-111	-111
115859189	499668										1		-111	1	1	1	1	1	1	1	1	1	0	1	1	1	1	1	0	1	0	1	1	1	2	2	3	1	0	0	0	1	2	1	1	1	1	1	-111
115859190	499668										1		-111	1	1	1	1	1	1	1	1	1	0	1	2	2	1	0	0	0	0	1	1	1	1	2	3	1	0	0	0	3	3	2	1	2	2	1	-111
115859192	499668										1		-111	1	1	1	1	1	1	1	1	1	0	0	2	2	1	0	0	1	0	3	3	1	1	2	3	1	0	0	0	2	1	3	1	2	1	2	-111
115859193	499668										1		-111	1	1	1	1	0	1	1	1	0	1	0	2	1	1	1	0	1	0	3	2	2	1	2	3	1	0	0	0	2	1	1	1	1	1	1	-111
115859196	499668										1		-111	1	1	1	1	1	1	1	1	1	1	1	1	1	1	1	0	1	0	2	2	2	1	2	3	1	1	0	0	1	2	2	1	1	1	1	-111
115859197	499668										1		-111	1	1	1	1	1	1	1	1	1	1	1	1	1	1	1	0	1	0	2	2	2	1	2	3	1	0	0	0	3	3	3	1	1	1	1	-111
115859198	499668										1		-111	1	0	0	1	1	1	1	1	1	1	1	2	1	1	1	1	0	0	1	3	1	2	2	-111	1	0	1	0	1	2	1	1	-111	1	1	-111
115859199	499668										1		-111	1	1	1	1	0	0	1	1	1	1	1	2	1	1	0	0	1	0	2	2	2	1	1	3	1	0	0	0	1	3	2	1	1	2	1	-111
115859200	499668										1		-111	1	1	1	1	1	1	1	1	1	0	1	1	1	1	1	0	1	0	3	3	1	1	2	3	1	1	0	1	1	1	3	2	1	1	1	-111
115859205	499668										1		-111	1	1	1	1	1	1	1	1	1	0	0	2	1	1	1	0	0	0	2	1	1	1	2	2	1	0	0	0	1	2	2	1	-111	1	1	-111
115859206	499668										1		-111	1	1	1	1	0	1	1	1	1	1	0	3	1	1	1	0	1	0	2	1	1	1	2	3	1	0	1	0	2	3	3	1	1	1	1	-111
115859207	499668										1		-111	1	1	1	1	1	1	1	1	1	1	1	2	1	1	1	0	0	0	2	2	1	1	2	3	1	0	1	0	2	3	3	1	2	1	1	-111
115859208	499668										1		-111	1	1	1	1	1	1	1	1	1	1	1	2	1	1	0	0	1	0	3	2	2	1	2	3	1	0	0	0	1	2	3	1	1	1	1	-111
115859209	499668										1		-111	1	1	1	1	0	1	1	0	1	0	1	2	2	1	1	0	0	0	2	1	2	1	2	3	1	0	0	0	2	1	3	1	1	1	2	-111
115859212	499668										1		-111	1	1	1	1	1	1	1	1	1	0	0	2	1	1	1	0	1	0	2	1	2	1	2	3	1	0	0	0	2	2	2	1	1	1	1	-111
115859215	499668										1		-111	1	1	1	1	0	0	1	1	1	1	1	2	1	1	1	0	0	0	2	2	2	1	2	3	1	0	1	0	2	3	1	1	1	1	1	-111
115859216	499668										1		-111	1	1	0	1	0	1	1	1	1	1	1	2	1	1	1	0	1	0	2	1	1	1	2	3	1	1	0	0	2	3	2	1	1	1	1	-111
115859217	499668										1		-111	1	1	1	1	0	1	1	0	1	0	0	2	1	1	0	0	1	0	1	2	1	1	2	3	1	1	0	0	2	3	2	3	3	1	2	-111
115859219	499668										1		-111	1	0	1	1	1	1	1	1	0	0	0	2	1	1	1	0	1	0	2	1	1	1	2	3	1	1	1	0	2	1	3	1	1	1	2	-111
115859221	499668										1		-111	1	1	1	1	0	0	1	1	1	1	1	1	1	1	1	0	1	0	2	2	1	1	2	3	1	0	1	0	2	3	2	1	1	1	1	-111
115859222	499668										1		-111	1	1	1	1	1	1	1	1	1	1	1	1	1	1	0	0	1	0	2	2	2	1	1	2	1	0	1	0	2	2	4	1	1	1	1	-111
115859223	499668										1		-111	1	1	1	1	0	1	1	1	1	1	0	2	1	1	1	0	1	0	2	1	2	1	2	3	1	0	0	0	1	2	3	1	1	1	1	-111
115859227	499668										1		-111	1	0	1	1	0	0	1	0	1	1	1	1	1	1	1	0	1	0	2	2	2	1	2	2	1	1	0	0	2	3	3	1	2	1	1	-111
115859230	499668										1		-111	1	1	1	1	0	0	1	0	1	0	1	2	1	1	1	0	1	0	2	1	1	1	2	3	1	0	0	0	2	2	2	1	-111	1	-111	-111
115859231	499668										1		-111	1	1	1	1	1	1	1	1	1	0	1	2	1	1	1	0	1	0	2	1	1	1	2	3	1	0	0	0	2	3	3	1	1	1	1	-111
115859232	499668										1		-111	1	0	1	1	1	1	1	1	1	1	1	2	1	1	0	1	0	0	2	2	2	1	2	3	1	1	0	0	1	2	3	1	1	1	1	-111
115859233	499668										1		-111	1	0	0	1	0	1	1	1	1	1	1	2	1	1	1	0	1	0	2	2	1	1	2	3	1	1	0	0	1	2	1	1	2	2	2	-111
115859234	499668										1		-111	1	1	1	1	0	0	1	0	1	1	0	2	1	1	1	0	0	0	2	2	2	1	3	3	1	0	0	0	1	2	3	1	1	1	2	-111
115859235	499668										1		-111	1	1	1	1	0	0	1	1	1	1	1	2	1	1	1	1	0	0	2	1	2	1	2	2	1	0	1	0	1	2	1	1	1	1	2	-111
115859237	499668										1		-111	1	1	1	1	0	0	1	1	1	0	1	2	1	1	1	0	1	0	2	3	2	1	2	3	1	1	1	0	2	2	3	1	-111	1	1	-111
115859240	499668										1		-111	1	0	1	1	0	1	1	1	1	1	1	1	1	1	1	0	1	0	2	2	1	1	2	3	1	0	0	0	1	2	2	1	1	1	1	-111
115859241	499668										1		-111	1	1	1	1	1	0	1	1	1	0	0	2	1	1	1	0	1	0	2	3	2	1	2	3	1	0	0	0	2	3	1	1	1	1	1	-111
115859245	499668										1		-111	1	1	1	1	1	1	1	1	1	0	1	1	1	1	1	0	1	0	2	1	2	2	2	3	1	0	0	1	1	1	3	2	1	1	1	-111
115859248	499668										1		-111	1	1	0	0	0	0	1	0	1	0	1	3	1	1	1	0	1	0	2	1	2	1	2	3	1	0	0	0	2	2	2	1	-111	1	1	-111
115859250	499668										1		-111	1	1	1	1	1	1	1	1	1	0	1	2	1	1	1	0	1	0	2	1	1	1	2	3	1	0	0	0	1	2	2	1	1	1	1	-111
115859252	499668										1		-111	1	1	1	1	1	1	1	1	1	1	1	2	1	1	1	1	0	0	2	2	2	1	2	3	1	0	0	0	1	1	1	2	2	1	2	-111
115859253	499668										1		-111	1	0	1	1	1	1	1	1	1	1	1	2	1	1	0	1	0	0	2	2	1	1	2	3	1	1	1	1	2	3	3	1	1	1	1	-111
115859255	499668										1		-111	1	1	1	1	1	1	1	1	1	1	1	3	1	1	0	1	0	0	2	3	2	1	2	3	1	0	0	0	1	3	2	1	2	1	1	-111
115859256	499668										1		-111	1	1	1	1	1	1	1	1	1	1	0	2	1	1	1	0	0	0	2	1	1	1	2	2	1	1	0	0	2	3	2	3	3	1	1	-111
115859258	499668										1		-111	1	1	1	1	1	1	1	1	1	1	1	2	2	1	1	0	1	0	2	2	1	2	3	3	1	0	0	0	2	3	3	1	2	1	1	-111
115859259	499668										1		-111	1	1	1	1	1	1	1	1	1	0	1	2	1	1	1	0	1	0	3	2	1	1	2	3	1	0	1	1	1	2	1	1	2	1	1	-111
115859260	499668										1		-111	1	1	1	1	1	1	1	1	1	0	0	2	1	1	1	0	1	0	3	2	2	1	2	3	1	1	0	0	1	1	3	1	1	1	2	-111
115859261	499668										1		-111	1	1	1	1	0	0	1	1	1	1	0	2	1	1	1	0	1	0	2	1	1	2	2	3	1	0	0	1	2	3	3	1	1	1	1	-111
115859262	499668										1		-111	1	1	1	1	1	1	1	1	1	1	1	1	1	1	1	0	1	0	2	1	1	1	2	2	1	0	0	0	2	1	1	1	1	2	2	-111
115859266	499668										1		-111	1	1	1	1	1	1	1	1	1	1	1	2	1	1	1	0	1	0	2	1	1	1	2	3	1	1	0	1	3	1	2	1	1	1	1	-111
115859269	499668										1		-111	1	0	1	1	0	0	1	1	1	1	1	1	1	1	1	0	1	0	2	1	1	1	2	2	1	1	0	1	2	2	3	1	2	1	1	-111
115859271	499668										1		-111	1	1	1	1	1	1	1	1	1	1	1	1	1	1	1	0	1	0	2	2	2	1	1	2	1	0	1	0	2	3	4	2	2	2	2	-111
115859273	499668										1		-111	1	1	1	1	1	1	1	1	1	1	1	1	1	1	1	0	1	0	3	2	2	1	2	3	1	1	0	0	2	2	1	1	1	2	2	-111
115859275	499668										1		-111	1	0	1	1	1	1	1	1	0	1	1	2	1	1	0	1	0	0	1	3	1	2	2	2	1	0	0	0	3	3	2	1	1	1	1	-111
115859277	499668										1		-111	1	1	1	1	1	1	1	1	1	1	1	2	1	1	1	0	0	0	2	2	1	1	2	3	1	1	0	0	1	2	1	1	1	2	2	-111
115859278	499668										1		-111	1	1	1	1	1	1	1	1	1	0	1	2	1	1	1	0	0	0	2	2	2	1	2	2	1	0	0	0	2	3	3	1	2	1	2	-111
115859281	499668										1		-111	1	1	1	1	0	0	1	0	1	0	1	2	1	1	1	0	0	0	2	2	-111	1	2	3	1	1	1	0	1	3	2	1	2	1	1	-111
115859282	499668										1		-111	1	0	1	1	0	0	1	0	1	0	1	2	1	1	0	0	0	0	2	2	2	1	1	2	1	1	1	0	3	1	3	1	2	1	1	-111
115859284	499668										1		-111	1	1	1	1	0	1	1	1	1	0	0	2	1	1	1	0	0	0	2	2	1	1	2	3	1	0	0	0	2	3	3	2	2	1	1	-111
115859287	499668										1		-111	1	0	1	1	1	1	1	1	1	1	0	2	1	1	1	0	1	0	2	2	2	1	2	3	1	0	1	0	1	1	1	1	1	1	-111	-111
115859288	499668										1		-111	1	1	1	1	0	0	1	0	1	1	1	2	1	1	1	0	1	0	2	2	2	2	3	3	1	0	0	0	1	2	3	1	1	1	1	-111
115859289	499668										1		-111	1	1	1	1	0	0	1	0	1	1	1	1	1	1	0	0	1	0	3	2	2	1	2	3	1	0	0	0	2	3	3	1	1	1	1	-111
115859290	499668										1		-111	1	1	1	1	1	1	1	1	1	0	1	2	1	1	1	0	1	0	2	2	2	1	2	3	1	1	0	0	2	2	2	1	2	1	1	-111
115859291	499668										1		-111	1	1	1	1	1	1	1	1	1	1	1	2	1	1	1	0	1	0	1	1	1	2	2	3	1	0	1	0	1	3	2	1	1	1	2	-111
115859296	499668										1		-111	1	1	1	0	0	0	1	1	1	1	1	2	1	1	1	0	1	0	3	3	2	1	-111	3	1	0	0	0	2	1	1	1	1	-111	-111	-111
115859298	499668										1		-111	1	1	1	1	1	1	1	1	1	0	0	1	1	1	1	0	1	0	1	1	1	1	2	2	1	0	0	0	2	2	3	3	3	1	2	-111
115859301	499668										1		-111	1	1	1	1	0	0	1	0	1	1	1	2	1	1	1	0	1	0	1	2	2	2	2	3	1	1	0	0	2	2	1	1	-111	1	1	-111
115859304	499668										1		-111	1	1	1	1	1	1	1	1	1	0	0	2	1	1	0	1	0	0	3	2	1	1	1	3	1	0	1	0	2	3	1	2	1	1	1	-111
115859307	499668										1		-111	1	1	1	1	0	0	1	0	1	1	1	2	1	1	0	1	0	0	3	2	1	1	2	3	1	1	1	0	2	3	3	1	1	1	1	-111
115859308	499668										1		-111	1	1	1	1	1	1	1	1	1	0	0	2	1	1	1	0	1	0	2	1	2	1	2	3	1	0	1	1	1	2	3	3	3	1	1	-111
115859310	499668										1		-111	1	1	1	1	0	1	1	1	1	1	1	2	1	1	0	1	0	0	3	2	2	1	2	2	1	0	0	0	2	3	3	1	1	1	1	-111
115859311	499668										1		-111	1	1	1	1	0	0	1	0	1	1	1	2	1	1	1	1	0	0	3	3	3	3	3	3	1	0	0	0	1	1	1	1	1	1	1	-111
115859313	499668										1		-111	1	1	1	1	1	1	1	1	1	0	0	2	1	1	1	0	1	0	2	1	1	1	2	2	1	0	0	0	2	3	3	1	1	1	1	-111
115859315	499668										1		-111	1	1	1	1	0	0	1	0	0	1	1	2	1	1	1	0	1	0	2	3	2	1	2	3	1	0	0	0	1	2	3	1	1	1	1	-111
115859316	499668										1		-111	1	1	1	1	1	1	1	1	1	1	1	3	1	1	0	1	0	0	2	2	2	1	2	3	1	0	1	1	1	2	1	1	1	1	1	-111
115859317	499668										1		-111	1	0	1	1	0	0	1	1	1	1	0	1	1	1	0	0	1	0	3	2	1	1	3	3	1	0	0	0	3	3	1	3	3	1	1	-111
115859318	499668										1		-111	1	1	1	1	1	1	1	1	1	1	1	2	1	1	1	0	1	0	2	2	1	1	2	2	1	0	1	0	1	2	3	1	-111	1	1	-111
115859321	499668										1		-111	1	1	1	1	1	1	1	1	0	0	0	1	1	1	1	1	1	0	2	2	1	1	2	3	1	0	0	0	1	2	1	1	1	1	1	-111
115859322	499668										1		-111	1	1	1	1	1	1	1	1	1	1	1	2	1	1	1	0	1	0	2	1	2	2	3	3	1	1	0	0	2	3	1	1	1	1	1	-111
115859324	499668										1		-111	1	1	1	1	1	1	1	1	1	1	1	1	1	1	1	1	1	0	2	1	1	1	2	2	1	1	0	0	2	2	2	1	2	1	2	-111
115859326	499668										1		-111	1	1	1	1	0	0	1	1	1	0	0	3	1	1	1	0	1	0	2	2	2	1	2	3	1	1	1	0	1	2	2	1	1	1	1	-111
115859328	499668										1		-111	1	1	1	1	1	1	1	1	1	1	1	2	1	1	1	0	1	0	2	3	2	1	2	3	1	1	1	0	1	1	3	1	1	1	1	-111
115859330	499668										1		-111	1	0	1	0	0	0	1	0	1	1	1	2	1	1	1	0	0	0	2	1	2	1	2	2	1	0	0	0	1	3	3	2	1	1	2	-111
115859334	499668										1		-111	1	1	1	1	1	1	1	1	1	0	1	1	1	1	0	0	0	0	2	1	1	1	2	3	1	0	1	0	2	2	1	1	1	1	2	-111
115859335	499668										1		-111	1	0	1	1	1	1	0	1	1	0	1	1	1	1	1	0	0	0	1	2	1	1	1	2	1	0	0	0	1	2	1	1	1	1	1	-111
115859336	499668										1		-111	1	1	1	1	1	1	1	0	1	1	1	1	1	1	1	1	1	0	2	1	1	1	2	1	1	1	0	0	3	1	2	1	3	1	1	-111
115859337	499668										1		-111	1	1	1	1	1	1	1	1	1	0	1	2	1	1	1	0	1	0	2	2	2	1	2	2	1	0	1	0	2	2	2	1	3	1	1	-111
115859338	499668										1		-111	1	1	1	1	0	0	1	0	1	1	1	2	1	1	1	0	1	0	2	2	1	2	2	2	1	0	0	1	2	2	3	1	1	1	2	-111
115859339	499668										1		-111	1	1	1	1	0	0	1	1	1	1	0	2	1	1	1	0	1	0	1	1	1	2	2	2	1	0	0	1	2	2	1	1	1	1	1	-111
115859340	499668										1		-111	1	1	1	1	0	0	1	0	1	0	0	2	1	1	1	0	1	0	3	2	2	1	2	3	1	0	0	0	1	2	3	1	1	1	1	-111
115859341	499668										1		-111	1	1	0	1	1	1	1	1	1	0	1	1	1	1	1	1	1	0	1	1	1	1	1	1	1	0	0	0	1	1	3	1	1	1	1	-111
115859342	499668										1		-111	1	1	1	1	1	1	1	1	1	0	0	1	1	1	1	0	1	0	2	1	1	1	2	3	1	0	1	0	1	3	2	1	1	1	1	-111
115859343	499668										1		-111	1	1	1	1	1	1	1	1	1	1	0	2	1	1	1	0	1	0	2	1	2	2	3	3	1	0	0	0	1	2	1	1	1	1	2	-111
115859345	499668										1		-111	1	1	1	1	0	0	1	1	1	1	1	2	2	1	1	0	0	0	2	2	2	3	2	3	1	0	0	0	2	1	3	1	1	1	1	-111
115859346	499668										1		-111	1	1	1	1	1	1	1	1	1	1	1	2	1	1	1	0	0	0	1	1	1	1	2	3	1	0	0	0	1	2	3	1	-111	1	1	-111
115859347	499668										1		-111	1	1	1	1	1	0	1	1	1	0	0	1	1	1	1	0	1	0	4	1	1	2	2	1	1	0	0	0	1	3	3	2	2	1	1	-111
115859350	499668										1		-111	1	1	1	1	1	1	1	1	1	1	1	2	2	1	1	0	1	0	3	1	1	1	1	3	1	1	1	0	2	1	3	1	1	1	1	-111
115859351	499668										1		-111	1	1	1	1	0	0	1	0	1	1	1	2	1	1	1	0	1	0	3	2	1	2	2	3	1	0	1	0	2	3	1	1	1	1	1	-111
115859352	499668										1		-111	1	1	1	1	1	1	1	1	0	0	0	2	1	1	1	0	1	0	2	1	1	1	2	3	1	0	0	0	2	2	3	1	1	1	1	-111
115859353	499668										1		-111	1	1	1	1	1	1	1	1	1	0	0	2	1	1	1	0	1	0	2	2	1	1	2	2	1	0	0	0	2	3	2	1	-111	1	1	-111
115859354	499668										1		-111	1	1	1	1	1	1	1	1	1	1	0	2	1	1	1	1	0	0	2	2	1	1	2	2	1	0	0	0	1	1	1	1	1	1	2	-111
115859355	499668										1		-111	1	0	1	1	1	0	1	1	1	1	1	2	1	1	1	0	0	0	1	1	1	1	1	2	1	0	0	0	2	2	1	1	1	1	1	-111
115859356	499668										1		-111	1	1	0	0	0	0	1	1	1	1	1	2	1	1	1	0	1	0	2	1	2	1	2	3	1	0	0	0	1	3	1	3	-111	1	2	-111
115859357	499668										1		-111	1	1	1	1	1	1	1	1	0	0	1	2	1	1	0	0	0	0	2	1	1	1	2	2	1	0	0	1	1	1	3	1	1	1	1	-111
115859358	499668										1		-111	1	1	1	1	1	1	1	1	1	0	1	2	1	1	1	1	1	0	2	2	2	1	2	2	1	1	0	0	2	2	2	1	1	1	1	-111
115859359	499668										1		-111	1	1	1	1	1	1	1	1	1	0	0	2	1	1	1	0	1	0	2	1	1	1	2	3	1	1	1	0	2	3	2	1	2	1	1	-111
115859361	499668										1		-111	1	1	1	1	0	0	1	1	0	0	1	2	1	1	1	0	1	0	3	2	2	1	2	3	1	0	0	0	2	3	1	1	1	1	1	-111
115859362	499668										1		-111	1	1	1	1	0	0	1	0	1	1	1	2	1	1	0	1	0	0	2	2	2	2	2	3	1	0	0	0	1	1	3	1	1	1	1	-111
115859364	499668										1		-111	1	1	1	1	1	1	1	1	1	1	0	2	1	1	1	0	1	0	2	1	1	1	2	3	1	0	1	0	1	3	3	1	1	1	1	-111
115859366	499668										1		-111	1	1	1	1	0	0	1	0	1	1	1	3	1	1	1	0	0	0	3	2	1	1	2	3	1	0	1	0	2	3	1	1	1	1	1	-111
115859367	499668										1		-111	1	1	1	1	1	1	1	1	1	0	0	2	1	1	1	0	1	0	3	2	2	2	2	3	1	0	0	0	3	1	4	1	-111	1	1	-111
115859372	499668										1		-111	1	0	1	1	0	1	1	1	1	1	0	2	1	1	1	0	1	0	2	2	1	2	2	3	1	0	0	0	2	2	3	1	1	1	1	-111
115859373	499668										1		-111	1	1	1	1	0	0	1	0	0	1	1	1	1	1	1	1	1	0	1	2	2	2	2	2	1	0	0	0	1	2	1	2	-111	1	-111	-111
115859374	499668										2		1	1	0	1	1	0	0	1	0	1	1	1	2	1	1	1	0	1	0	2	2	1	1	2	1	1	1	0	1	2	1	3	1	1	-111	-111	2
115859375	499668										1		-111	1	1	1	1	0	1	1	1	1	0	0	2	1	1	1	0	1	0	2	2	1	1	2	2	1	0	0	0	2	3	3	1	-111	1	1	-111
115859376	499668										1		-111	1	1	1	1	1	1	1	1	1	1	1	2	1	1	1	0	1	0	2	2	1	1	2	3	1	0	1	0	-111	3	3	2	2	2	1	-111
115859377	499668										1		-111	1	1	1	1	1	1	1	1	1	1	1	2	1	1	1	1	1	0	2	2	2	1	3	3	1	0	0	0	2	1	3	1	1	1	2	-111
115859378	499668										1		-111	1	1	1	1	0	1	1	1	1	1	1	2	1	1	1	0	1	0	2	2	2	1	2	3	1	1	0	0	1	1	2	1	1	1	1	-111
115859381	499668										1		-111	1	1	1	1	0	0	1	1	1	1	1	2	1	1	1	0	1	0	2	1	1	1	-111	2	1	0	0	0	2	3	2	1	-111	1	1	-111
115859382	499668										1		-111	1	1	1	1	1	0	1	1	1	1	1	2	1	1	1	0	0	0	2	1	1	1	2	2	1	0	0	0	2	3	1	1	1	1	1	-111
115859384	499668										1		-111	1	1	1	1	1	1	1	1	1	1	1	2	1	1	1	0	1	0	2	2	1	1	1	2	1	1	0	0	2	2	1	1	-111	1	1	-111
115859385	499668										1		-111	1	1	1	0	1	0	1	1	1	1	1	1	1	1	1	0	0	0	2	1	1	1	2	3	1	0	1	0	2	2	3	2	2	1	1	-111
115859386	499668										1		-111	1	1	1	1	0	1	1	1	1	0	1	2	1	1	1	0	1	0	3	1	2	1	3	3	1	0	0	0	1	2	1	1	1	1	1	-111
115859387	499668										1		-111	1	1	1	1	0	0	1	1	1	0	1	2	1	1	1	0	1	0	2	2	1	1	2	3	1	1	0	0	2	2	3	1	1	1	1	-111
115859389	499668										2		1	1	1	1	1	0	0	1	1	1	1	0	2	1	1	1	0	1	0	2	2	1	1	2	2	1	1	0	0	2	3	2	2	1	-111	-111	1
115859390	499668										1		-111	1	1	1	0	0	0	1	0	1	1	0	2	1	1	1	0	1	0	3	2	2	1	2	3	1	0	0	0	2	2	3	1	1	1	2	-111
115859392	499668										1		-111	1	1	1	1	1	1	1	1	1	1	1	1	1	1	0	1	0	0	2	1	2	1	2	3	1	1	0	0	3	3	1	1	1	1	1	-111
115859393	499668										1		-111	1	1	1	1	1	1	1	1	1	1	1	2	1	1	1	0	1	0	2	1	1	1	1	2	1	0	0	0	1	3	3	1	2	1	2	-111
115859395	499668										2		1	1	1	0	1	1	1	1	1	1	1	1	2	3	1	1	0	1	0	2	2	2	1	2	2	1	1	0	0	1	1	3	1	1	-111	-111	1
115859396	499668										2		1	1	1	1	1	1	1	1	1	1	1	1	2	1	1	1	0	1	0	2	2	1	1	2	2	1	1	1	1	2	3	2	1	1	-111	-111	2
115859398	499668										2		1	1	1	1	1	1	1	1	1	1	1	0	2	1	1	0	1	0	0	2	3	2	1	2	2	1	1	0	0	2	3	2	1	1	-111	-111	2
115859399	499668										2		1	1	1	1	1	1	1	1	1	1	1	1	2	1	1	1	0	1	0	2	1	1	1	2	1	1	0	0	0	2	3	2	2	1	-111	-111	2
115859401	499668										1		-111	1	1	1	1	1	1	1	1	1	0	0	3	1	1	1	0	1	0	3	2	1	1	2	3	1	1	0	0	2	2	1	1	1	1	2	-111
115859402	499668										1		-111	1	1	1	1	1	1	1	1	1	1	1	3	1	1	1	1	1	0	2	2	2	1	2	2	1	0	0	0	1	1	3	1	1	1	1	-111
115859404	499668										1		-111	1	1	1	1	0	0	1	0	1	1	1	2	1	1	1	0	0	0	2	2	2	2	2	3	1	0	0	0	1	3	3	1	1	1	1	-111
115859405	499668										1		-111	1	1	1	1	1	1	1	1	1	1	1	2	3	1	0	0	0	1	2	4	2	2	2	3	1	1	1	0	1	2	1	1	1	1	2	-111
115859406	499668										1		-111	1	1	1	1	1	1	1	1	1	1	1	2	1	1	1	0	1	0	2	2	2	1	2	3	1	0	0	0	1	2	3	1	1	1	1	-111
115859408	499668										1		-111	1	1	1	1	0	0	1	0	1	0	0	2	1	1	0	1	0	0	1	1	1	1	2	3	1	1	0	0	2	3	1	1	1	1	1	-111
115859409	499668										1		-111	1	1	1	1	1	1	1	1	1	1	1	2	1	1	1	0	1	0	2	3	1	1	2	3	1	1	0	0	1	2	1	1	1	1	1	-111
115859410	499668										1		-111	1	1	1	1	0	0	1	1	1	1	1	2	1	1	0	1	0	0	3	3	1	1	2	3	1	1	1	0	1	2	2	2	2	1	1	-111
115859411	499668										1		-111	1	1	1	1	0	0	0	0	1	1	0	3	2	1	1	0	0	0	3	3	1	1	2	3	1	0	0	0	1	3	3	1	1	1	1	-111
115859412	499668										2		1	1	1	1	1	1	1	1	1	1	1	1	2	2	1	0	0	0	0	2	2	1	1	1	1	1	1	1	1	3	3	2	2	2	-111	-111	1
115859414	499668										1		-111	1	1	0	1	0	0	1	0	1	0	0	2	1	1	1	1	1	0	2	1	1	2	2	2	1	0	0	1	2	3	1	1	2	1	2	-111
115859418	499668										1		-111	1	1	1	1	1	1	1	1	1	1	1	2	1	1	1	1	1	0	2	1	1	1	1	3	1	1	0	0	2	1	1	1	1	1	1	-111
115859419	499668										1		-111	1	1	1	0	1	1	0	1	1	1	1	2	1	1	1	0	1	0	2	3	2	2	2	3	1	0	0	0	1	3	1	3	3	1	1	-111
115859420	499668										1		-111	1	1	1	1	1	1	1	1	1	1	1	2	1	1	0	1	0	0	1	1	1	1	1	3	1	0	0	0	2	1	3	1	1	1	1	-111
115859425	499668										1		-111	1	1	1	1	1	1	1	1	1	1	1	1	1	1	1	0	1	0	2	2	1	1	1	3	1	0	1	0	1	3	3	1	1	2	2	-111
115859427	499668										1		-111	1	1	1	1	0	1	1	1	1	0	0	1	2	1	1	0	0	0	2	2	2	1	2	1	1	0	0	0	1	1	3	1	1	1	1	-111
115859428	499668										1		-111	1	1	1	1	0	0	1	0	0	1	1	1	1	1	0	0	1	0	2	3	2	2	2	3	1	0	0	1	1	1	1	1	1	1	1	-111
115859429	499668										1		-111	1	1	1	1	1	1	1	1	1	1	1	1	1	1	0	0	1	0	2	2	2	2	2	3	1	0	0	0	1	3	1	1	1	1	1	-111
115859434	499668										2		1	1	1	1	1	1	1	1	1	1	1	1	2	1	1	1	1	1	0	1	1	1	1	1	1	1	0	0	0	1	3	2	1	1	-111	-111	2
115859436	499668										1		-111	1	1	1	1	1	1	1	1	1	1	0	2	1	1	1	0	1	0	3	3	2	1	2	3	1	1	0	0	1	1	3	1	1	1	1	-111
115859438	499668										1		-111	1	1	1	1	0	0	1	1	1	1	0	2	1	1	1	1	1	0	3	2	2	1	2	3	1	1	1	0	1	2	3	1	2	1	2	-111
115859439	499668										1		-111	1	1	1	1	1	0	1	1	1	1	1	1	1	1	1	0	0	0	2	2	2	1	2	3	1	0	0	0	2	1	3	2	1	2	2	-111
115859440	499668										1		-111	1	0	1	1	1	1	1	0	1	0	0	2	1	1	1	0	0	0	3	1	1	1	1	3	1	0	0	1	1	2	3	1	1	1	1	-111
115859441	499668										1		-111	1	1	1	1	1	1	1	1	0	0	0	2	1	1	1	0	1	0	2	2	2	1	2	2	1	0	0	0	2	3	3	2	2	2	1	-111
115859443	499668										1		-111	1	1	1	1	0	0	1	0	1	1	1	2	1	1	1	0	1	0	1	1	1	1	1	3	1	0	1	0	2	3	6	1	1	1	1	-111
115859444	499668										2		1	1	1	1	1	1	1	1	1	1	1	0	2	1	1	1	0	1	0	2	2	1	1	2	1	1	1	0	0	2	2	3	2	1	-111	-111	1
115859445	499668										2		1	1	1	1	1	1	1	1	1	1	1	0	2	1	1	0	1	0	0	2	2	1	1	2	3	1	0	0	0	3	3	3	2	2	-111	-111	1
115859446	499668										2		1	1	1	1	0	0	0	0	1	0	0	0	2	1	1	0	0	0	0	2	2	1	2	2	2	1	0	0	0	2	2	1	1	1	-111	-111	2
115859447	499668										2		1	1	1	1	1	0	0	0	0	1	1	0	3	1	1	0	1	0	0	1	2	1	1	2	1	1	0	0	0	1	2	2	1	1	-111	-111	1
115859451	499668										1		-111	1	1	1	1	1	1	1	1	0	0	0	2	1	1	0	0	1	0	2	2	1	2	2	3	1	1	1	0	2	2	3	3	3	1	1	-111
115859453	499668										1		-111	1	1	1	1	0	0	1	0	1	0	0	2	1	1	1	0	1	0	2	2	1	1	2	3	1	0	0	0	2	3	2	1	1	1	1	-111
115859454	499668										1		-111	1	0	1	1	1	1	1	1	0	1	0	4	1	1	1	0	1	0	2	1	1	1	2	3	1	1	0	0	1	3	1	1	1	1	2	-111
115859456	499668										1		-111	1	1	1	1	0	0	0	1	1	1	0	2	1	1	0	1	0	0	1	1	1	1	1	2	1	1	0	0	2	3	2	1	2	1	2	-111
115859459	499668										2		1	1	1	1	1	1	1	0	1	0	0	0	3	1	1	1	0	1	0	-111	2	1	1	2	-111	1	0	0	0	2	2	2	1	1	-111	-111	2
115859460	499668										2		1	1	0	1	1	0	0	1	1	1	0	0	2	1	1	0	0	0	0	2	2	1	1	1	1	1	0	0	0	3	3	3	1	1	-111	-111	2
115859461	499668										1		-111	1	1	1	1	0	0	0	0	1	0	0	2	1	1	1	1	1	0	2	2	2	1	2	3	1	0	0	0	2	3	3	1	1	1	1	-111
115859462	499668										1		-111	1	1	1	1	1	1	1	1	1	1	1	2	1	1	1	1	1	0	2	2	1	1	2	3	1	0	1	0	1	1	3	1	1	1	1	-111
115859463	499668										1		-111	1	0	1	1	0	0	0	0	0	1	1	2	1	1	1	0	0	0	3	2	2	1	2	3	1	0	0	0	1	1	3	1	1	1	1	-111
115859464	499668										1		-111	1	1	1	1	1	1	1	1	1	0	0	2	2	1	1	0	1	0	3	3	2	2	2	3	1	0	0	0	1	1	1	1	1	1	1	-111
115859465	499668										1		-111	1	1	1	1	1	1	1	1	1	1	1	2	1	1	1	0	1	0	3	2	2	1	2	3	1	1	0	0	1	1	1	1	1	1	1	-111
115859466	499668										1		-111	1	1	1	1	1	1	1	1	1	1	1	2	1	1	1	0	1	0	2	1	1	1	2	3	1	0	0	1	2	2	2	1	1	1	1	-111
115859467	499668										1		-111	1	1	1	1	1	1	1	1	1	1	1	1	1	1	1	1	1	0	2	2	1	2	2	3	1	0	1	0	1	3	3	1	3	1	1	-111
115859468	499668										1		-111	1	0	1	1	0	0	1	0	1	1	1	2	1	1	0	0	0	1	2	3	2	2	4	4	1	1	0	0	1	3	2	1	-111	1	1	-111
115859469	499668										1		-111	1	1	1	1	1	1	1	1	1	1	1	2	1	1	1	0	1	0	2	2	1	1	1	3	1	0	0	0	1	3	3	1	1	1	1	-111
115859470	499668										1		-111	1	1	1	1	0	0	1	1	1	1	0	2	2	1	0	1	1	0	3	1	1	1	2	3	1	0	1	0	2	3	1	1	1	1	1	-111
115859471	499668										1		-111	1	1	0	1	0	0	0	0	1	1	1	1	1	1	1	0	1	0	3	2	1	2	2	3	1	0	0	0	3	3	1	1	1	1	1	-111
115859474	499668										1		-111	1	1	1	1	0	0	1	0	1	0	1	3	1	1	1	0	1	0	2	1	1	2	2	3	1	1	0	0	2	1	3	1	1	1	1	-111
115859475	499668										1		-111	1	1	1	1	1	1	1	1	1	1	1	2	1	1	1	0	1	0	3	2	2	1	2	3	1	1	1	0	1	1	1	1	2	1	1	-111
115859478	499668										2		1	1	1	1	1	1	1	1	1	0	0	0	3	1	1	1	1	0	0	2	2	1	1	1	2	1	0	1	0	3	1	2	1	2	-111	-111	2
115859479	499668										2		1	1	1	1	1	1	0	1	1	1	1	1	2	1	1	1	0	0	0	2	2	1	1	1	1	1	0	0	0	2	3	2	1	2	-111	-111	2
115859481	499668										1		-111	1	1	1	1	0	0	1	0	1	0	0	1	1	1	1	1	0	0	2	1	1	1	2	3	1	1	0	0	2	2	1	1	1	1	1	-111
115859482	499668										1		-111	1	1	1	1	1	1	1	1	0	1	1	2	1	1	1	0	1	0	2	2	1	1	1	3	1	0	0	0	2	3	3	1	1	1	2	-111
115859484	499668										1		-111	1	1	1	1	0	0	0	0	1	1	1	2	1	1	1	0	0	0	2	2	1	1	2	3	1	0	0	0	1	1	1	1	1	2	1	-111
115859485	499668										1		-111	1	1	1	1	1	1	1	1	1	1	1	2	1	1	1	1	0	0	2	2	2	1	2	2	1	1	1	1	2	2	4	1	2	1	1	-111
115859486	499668										1		-111	1	1	1	1	1	1	1	1	1	1	0	2	1	1	1	0	1	0	1	1	1	2	2	3	1	1	1	0	2	2	1	1	1	1	1	-111
115859490	499668										1		-111	1	1	1	1	1	1	1	1	1	1	1	2	1	1	0	0	1	0	2	2	1	1	2	3	1	0	0	0	3	3	3	1	1	1	2	-111
115859494	499668										2		1	1	1	1	1	1	1	1	1	1	1	1	2	1	1	1	0	1	0	2	2	1	1	2	2	1	0	1	0	2	2	2	2	1	-111	-111	2
115859495	499668										2		1	1	1	1	1	0	0	0	0	1	1	0	2	1	1	0	1	1	0	1	1	1	1	2	1	1	0	0	0	2	3	2	1	2	-111	-111	2
115859497	499668										1		-111	1	1	1	1	1	1	1	1	1	1	1	2	1	1	0	1	1	0	2	2	2	1	2	3	1	1	0	0	2	3	3	1	1	1	1	-111
115859501	499668										1		-111	1	1	1	1	1	1	1	0	1	1	1	2	1	1	0	0	1	0	1	1	1	1	3	3	1	1	0	0	1	4	4	3	3	1	1	-111
115859502	499668										1		-111	1	1	1	1	1	1	1	1	1	1	1	2	1	1	1	0	1	0	2	2	1	1	1	3	1	0	0	0	1	2	3	1	1	1	2	-111
115859505	499668										1		-111	1	1	1	1	1	1	1	1	1	1	1	3	1	1	0	1	0	0	2	2	2	1	2	3	1	1	1	0	1	2	2	1	3	1	1	-111
115859506	499668										1		-111	1	1	1	1	1	1	1	1	1	1	1	2	1	1	1	1	0	0	2	1	1	1	2	3	1	1	0	0	2	2	3	1	1	1	1	-111
115859508	499668										1		-111	1	1	1	1	1	1	1	1	1	0	0	2	2	1	1	0	0	0	2	2	1	2	2	3	1	0	0	1	2	2	1	1	1	1	1	-111
115859510	499668										1		-111	1	1	1	1	0	0	1	0	1	1	1	1	1	1	0	0	1	0	1	1	1	2	2	3	1	0	0	0	1	1	3	1	1	1	1	-111
115859512	499668										1		-111	1	1	1	0	0	0	1	0	1	1	0	2	2	1	1	0	0	0	2	1	1	1	2	3	1	0	0	0	1	1	2	1	1	1	1	-111
115859513	499668										2		1	1	1	1	1	1	1	1	1	1	1	1	2	2	1	0	0	0	0	1	2	1	1	2	1	1	0	0	0	3	3	2	2	1	-111	-111	2
115859514	499668										1		-111	1	1	1	1	1	1	1	1	1	1	1	2	1	1	1	0	1	0	2	1	2	1	2	3	1	1	1	0	1	1	1	1	1	1	1	-111
115859520	499668										1		-111	1	1	1	0	0	1	1	1	1	1	1	2	1	1	1	0	0	0	2	1	1	2	1	3	1	0	0	1	1	2	3	1	1	1	1	-111
115859521	499668										1		-111	1	1	1	1	1	1	1	1	1	1	1	2	1	1	0	1	0	0	3	1	1	1	2	3	1	0	0	0	1	3	1	1	2	1	1	-111
115859523	499668										1		-111	1	1	1	1	0	0	0	0	1	0	0	2	1	1	1	0	0	0	2	2	1	1	3	3	1	0	0	0	2	3	3	1	1	2	1	-111
115859525	499668										1		-111	1	1	1	1	1	1	1	1	1	0	1	2	1	1	1	0	1	0	2	2	2	1	2	3	1	1	0	0	2	2	1	1	2	1	1	-111
115859529	499668										1		-111	1	1	1	1	1	1	1	1	1	1	0	3	1	1	1	0	1	0	2	2	2	2	2	3	1	1	0	0	2	3	3	1	-111	1	1	-111
115859532	499668										2		1	1	0	1	1	0	0	0	1	0	1	0	3	1	1	0	1	0	0	2	2	2	1	2	1	1	0	0	1	3	3	3	1	1	-111	-111	1
115859535	499668										2		1	1	1	1	1	1	1	1	1	1	0	0	3	1	1	0	1	0	0	2	2	1	1	2	1	1	0	0	0	3	3	2	2	1	-111	-111	2
115859536	499668										2		1	1	1	1	1	0	0	1	1	1	1	0	3	1	1	0	1	0	0	2	2	2	1	2	4	1	0	0	1	2	2	2	2	1	-111	-111	2
115859537	499668										2		1	1	0	1	1	1	1	1	0	1	1	0	2	1	1	1	0	1	0	2	4	2	1	2	4	1	0	0	0	1	1	3	1	1	-111	-111	1
115859538	499668										1		-111	1	1	0	1	1	0	0	1	0	1	0	2	1	1	0	1	0	0	3	2	1	1	2	3	1	0	0	0	2	2	1	1	1	1	1	-111
115859539	499668										1		-111	1	1	1	1	1	1	1	1	1	0	0	3	1	1	1	0	1	0	2	2	1	1	2	3	1	0	1	0	1	1	3	1	1	1	1	-111
115859540	499668										1		-111	1	1	1	1	0	0	1	0	1	1	1	2	1	1	1	1	1	0	2	1	1	1	2	3	1	0	0	0	1	3	3	1	3	2	2	-111
115859541	499668										1		-111	1	1	1	1	1	1	1	1	1	0	1	2	1	1	0	0	1	0	2	2	2	2	1	3	1	1	0	0	2	3	1	1	2	2	1	-111
115859542	499668										1		-111	1	1	1	1	1	1	1	1	1	1	1	2	1	1	1	0	0	0	-111	2	1	1	1	3	1	0	1	1	2	3	3	2	1	2	1	-111
115859543	499668										1		-111	1	1	1	1	1	1	1	1	0	1	1	2	1	1	1	0	1	0	2	2	1	2	2	3	1	1	1	0	2	1	1	1	1	1	1	-111
115859544	499668										1		-111	1	1	1	1	1	1	1	1	1	0	0	1	1	1	1	0	0	0	2	2	1	1	2	3	1	0	1	0	2	3	2	3	3	1	2	-111
115859545	499668										1		-111	1	1	1	1	1	0	0	0	1	0	0	2	1	1	1	0	1	0	3	2	1	2	2	3	1	1	1	0	2	2	1	1	2	1	1	-111
115859546	499668										1		-111	1	1	1	0	0	0	1	0	1	1	1	2	1	1	1	0	1	0	2	1	1	1	2	3	1	1	1	0	3	2	3	1	1	1	1	-111
115859548	499668										1		-111	1	1	1	1	1	1	1	1	0	0	0	2	1	1	1	0	1	0	1	2	2	1	2	3	1	0	0	0	2	3	3	1	1	1	1	-111
115859549	499668										1		-111	1	1	1	1	0	0	1	0	1	1	1	2	1	1	1	0	0	0	2	3	2	2	3	3	1	1	0	0	2	1	1	1	2	1	2	-111
115859552	499668										1		-111	1	1	1	1	1	0	1	1	1	1	0	3	2	1	1	0	1	0	3	2	1	1	2	3	1	1	0	0	1	3	2	1	1	1	1	-111
115859554	499668										2		1	1	1	1	1	1	0	1	1	1	0	1	2	1	1	1	1	1	0	2	2	1	1	2	2	1	0	0	0	2	3	2	1	1	-111	-111	1
115859556	499668										2		1	1	1	0	0	0	0	0	0	0	0	0	2	2	1	1	0	0	0	2	2	1	1	2	3	1	0	0	1	3	3	2	1	1	-111	-111	1
115859557	499668										2		1	1	1	1	1	1	1	1	1	1	0	1	2	2	1	0	0	1	0	2	2	1	1	2	2	1	0	0	0	3	3	2	2	1	-111	-111	2
115859558	499668										2		1	1	1	1	1	1	1	1	1	1	1	0	3	1	1	0	1	0	0	3	2	2	1	2	3	1	1	0	0	1	1	3	1	1	-111	-111	1
115859560	499668										2		1	1	1	1	1	0	0	0	0	0	0	0	3	2	1	0	1	0	0	2	2	2	1	2	2	1	0	0	0	2	2	3	1	1	-111	-111	1
115859561	499668										1		-111	1	1	1	1	1	1	1	1	1	1	1	3	1	1	1	0	1	0	3	4	4	1	2	3	1	0	1	0	3	3	3	3	2	1	2	-111
115859562	499668										1		-111	1	1	1	0	0	0	1	0	1	1	1	2	1	1	1	1	1	0	3	1	2	2	2	3	1	0	0	0	1	3	3	1	1	1	1	-111
115859566	499668										1		-111	1	1	1	1	0	0	0	0	1	1	1	2	1	1	1	0	1	0	3	2	2	1	3	2	1	0	0	0	3	2	2	1	1	1	1	-111
115859569	499668										1		-111	1	1	1	1	0	0	1	1	1	0	0	2	1	1	1	0	1	0	2	2	1	1	2	3	1	0	0	0	1	3	3	1	1	1	1	-111
115859571	499668										1		-111	1	1	1	1	1	1	1	1	1	1	0	2	1	1	1	0	1	0	2	2	2	1	2	3	1	0	0	0	1	3	3	1	1	1	-111	-111
115859572	499668										1		-111	1	1	1	1	0	0	1	0	0	0	0	2	1	1	1	1	0	0	3	1	1	2	2	3	1	0	0	1	1	2	3	1	-111	1	1	-111
115859573	499668										1		-111	1	1	1	1	1	1	1	1	1	1	1	2	1	1	1	1	0	0	2	2	1	1	2	3	1	1	1	0	1	3	1	1	-111	1	1	-111
115859575	499668										1		-111	1	1	1	1	1	1	1	1	1	1	1	1	1	1	1	1	0	0	3	2	1	1	2	3	1	0	0	0	2	2	1	1	1	1	1	-111
115859576	499668										1		-111	1	1	1	0	1	1	1	1	1	1	1	1	1	1	1	0	1	0	2	1	1	2	2	3	1	0	0	0	2	3	3	2	2	1	1	-111
115859578	499668										1		-111	1	1	1	1	1	1	1	1	1	1	1	2	1	1	1	0	0	0	2	2	2	1	2	3	1	0	0	0	2	1	3	1	1	1	1	-111
115859579	499668										1		-111	1	1	1	1	1	1	1	1	1	0	0	2	1	1	1	0	1	0	1	1	1	1	2	3	1	1	1	0	1	2	3	1	1	1	1	-111
115859583	499668										1		-111	1	0	1	0	0	0	1	0	1	1	1	2	1	1	1	0	1	0	3	2	1	1	2	3	1	1	0	0	2	2	3	2	1	1	1	-111
115859587	499668										2		1	1	1	1	1	1	1	1	1	1	1	1	2	1	1	0	0	0	0	2	2	1	1	2	2	1	0	0	0	2	2	2	1	1	-111	-111	1
115859590	499668										2		1	1	1	1	1	1	1	1	1	1	1	0	3	1	1	1	0	1	0	2	1	1	1	2	1	1	0	0	0	2	1	4	1	1	-111	-111	2
115859592	499668										2		1	1	1	1	1	0	0	0	0	1	1	0	2	2	1	0	0	0	0	2	2	2	1	2	2	1	0	0	0	2	3	2	1	1	-111	-111	1
115859593	499668										2		1	1	1	1	1	1	1	1	1	0	0	0	3	1	1	1	0	1	0	2	3	1	1	2	2	1	0	1	0	2	2	3	2	1	-111	-111	1
115859594	499668										1		-111	1	1	1	1	1	1	1	1	1	1	1	2	1	1	1	0	1	0	3	3	2	1	2	3	1	0	1	0	3	1	1	1	2	1	1	-111
115859595	499668										1		-111	1	0	1	1	1	1	1	1	1	0	0	2	1	1	1	0	1	0	3	3	3	2	2	3	1	0	0	0	1	1	1	1	1	1	1	-111
115859596	499668										1		-111	1	0	1	0	0	0	0	0	0	1	0	2	1	1	1	0	1	0	3	3	2	1	3	3	1	0	0	0	1	1	1	1	1	1	1	-111
115859598	499668										1		-111	1	1	1	1	1	1	1	1	1	1	1	1	1	1	0	1	0	0	2	2	1	1	2	3	1	1	0	0	2	3	1	1	1	1	1	-111
115859600	499668										1		-111	1	1	1	1	1	1	1	1	1	0	0	2	1	1	1	1	1	0	2	2	1	1	2	2	1	1	0	0	2	3	2	1	1	1	1	-111
115859605	499668										1		-111	1	1	1	1	1	1	1	1	1	0	0	3	1	1	1	0	1	0	2	1	1	1	2	3	1	0	0	0	2	3	2	1	1	1	1	-111
115859607	499668										1		-111	1	1	1	1	0	0	1	0	1	1	1	2	1	1	0	1	0	0	2	1	2	1	2	3	1	0	0	0	1	1	1	1	1	1	1	-111
115859608	499668										1		-111	1	0	1	0	0	0	1	0	0	0	0	2	2	1	1	0	0	0	2	2	2	1	2	3	1	0	0	0	1	1	1	1	1	2	2	-111
115859609	499668										1		-111	1	1	1	1	1	1	1	1	1	1	1	2	1	1	1	0	1	0	3	2	2	1	2	3	1	0	0	1	1	1	2	1	1	1	1	-111
115859611	499668										1		-111	1	1	0	0	0	0	0	0	1	0	1	2	1	1	1	0	1	0	3	2	1	1	2	3	1	1	0	1	3	3	2	1	-111	1	1	-111
115859612	499668										2		1	1	1	1	1	1	0	1	1	0	0	0	3	1	1	0	1	0	0	2	2	1	1	2	1	1	0	0	0	2	3	2	2	1	-111	-111	1
115859613	499668										2		1	1	1	1	1	1	1	0	1	1	1	1	2	1	1	1	1	1	0	2	3	2	1	2	2	1	0	1	0	1	1	3	1	1	-111	-111	1
115859615	499668										2		1	1	1	1	0	0	0	0	0	0	0	0	3	2	1	0	1	0	0	2	1	1	1	2	3	1	0	0	1	3	3	3	2	1	-111	-111	1
115859617	499668										1		-111	1	1	0	1	1	1	1	1	1	1	1	2	1	1	1	0	0	0	3	2	1	1	2	3	1	0	0	1	2	3	3	1	1	1	1	-111
115859618	499668										1		-111	1	1	1	1	1	1	1	1	1	1	1	2	1	1	1	0	0	0	2	2	1	1	2	3	1	1	0	0	1	3	1	1	-111	1	1	-111
115859619	499668										1		-111	1	1	1	1	1	1	1	0	1	1	1	2	1	1	1	1	0	0	2	1	1	1	2	3	1	0	0	0	2	2	1	1	1	1	1	-111
115859620	499668										1		-111	1	1	1	1	0	0	1	0	1	1	1	1	1	1	1	0	1	0	2	2	-111	2	2	2	1	0	1	0	2	3	1	3	3	1	1	-111
115859622	499668										1		-111	1	1	1	1	1	1	1	1	1	0	1	2	2	1	1	0	1	0	2	1	1	1	2	3	1	0	0	0	2	2	2	1	1	1	1	-111
115859623	499668										1		-111	1	1	1	1	1	1	1	1	1	1	0	1	1	1	1	1	0	0	2	2	2	1	2	3	1	0	1	0	2	3	2	1	1	1	1	-111
115859625	499668										1		-111	1	1	1	1	1	1	1	1	1	1	1	2	1	1	1	1	1	0	3	2	2	1	2	3	1	1	1	0	2	1	3	1	1	1	1	-111
115859628	499668										1		-111	1	1	1	1	1	1	1	1	1	1	0	2	1	1	0	1	0	0	2	2	1	1	2	3	1	1	0	0	1	3	1	1	3	1	1	-111
115859631	499668										1		-111	1	1	1	1	0	0	1	1	1	0	0	2	1	1	1	1	1	0	2	2	2	1	1	3	1	1	0	0	3	2	1	1	1	1	1	-111
115859632	499668										1		-111	1	1	1	1	1	1	1	1	0	0	0	2	2	1	1	0	1	0	2	1	1	1	2	3	1	0	0	0	2	3	2	2	2	1	1	-111
115859634	499668										2		1	1	1	1	1	0	0	0	0	1	1	0	3	3	1	0	1	0	0	2	2	1	1	2	1	1	1	0	0	2	3	2	1	1	-111	-111	1
115859637	499668										2		1	1	1	1	1	1	0	1	1	1	0	0	2	1	1	1	0	0	0	1	1	1	2	2	3	1	0	0	0	2	3	2	1	1	-111	-111	2
115859640	499668										1		-111	1	1	1	1	1	1	1	1	1	0	1	2	1	1	1	0	1	0	3	2	1	2	2	2	1	0	0	0	2	3	5	1	1	2	2	-111
115859641	499668										1		-111	1	1	1	1	0	0	0	0	1	1	1	2	1	1	1	1	1	0	2	2	2	2	2	3	1	0	1	0	1	2	1	1	1	1	1	-111
115859643	499668										1		-111	1	0	1	0	0	0	0	0	0	0	0	2	1	1	0	0	0	0	3	3	1	1	1	3	1	0	0	0	1	1	1	1	2	1	2	-111
115859644	499668										1		-111	1	1	1	0	1	1	1	0	1	1	1	1	1	1	1	0	0	0	3	2	1	1	2	3	1	0	1	0	1	2	3	1	1	1	1	-111
115859645	499668										1		-111	1	1	1	1	0	0	0	0	1	0	0	2	1	1	0	0	0	0	1	1	1	1	1	1	1	0	0	0	1	3	1	1	-111	1	1	-111
115859646	499668										1		-111	1	1	1	1	1	1	1	1	1	1	1	1	1	1	1	1	1	0	2	2	2	1	1	3	1	1	0	0	1	2	3	1	1	1	1	-111
115859647	499668										1		-111	1	1	1	1	1	1	1	1	1	1	1	2	1	1	1	0	1	0	2	2	1	1	2	3	1	1	0	0	1	2	3	1	1	2	1	-111
115859649	499668										1		-111	1	1	1	1	0	0	1	0	1	0	0	2	1	1	1	0	1	0	2	2	1	1	2	2	1	0	0	0	2	2	3	1	2	1	1	-111
115859650	499668										1		-111	1	1	1	1	0	0	1	1	1	1	1	2	1	1	1	0	1	0	3	2	2	1	2	3	1	0	0	0	1	3	2	1	1	2	2	-111
115859652	499668										1		-111	1	1	1	1	0	0	1	0	1	0	0	2	1	1	0	1	0	0	3	3	1	2	2	3	1	0	1	0	3	3	3	1	-111	1	1	-111
115859654	499668										1		-111	1	1	1	1	0	1	1	1	1	1	1	2	1	1	1	0	0	0	2	2	2	1	1	2	1	0	1	0	1	2	3	1	1	2	1	-111
115859655	499668										1		-111	1	1	1	1	1	1	1	1	1	1	1	2	1	1	1	1	1	0	2	1	2	1	2	3	1	1	0	0	1	3	2	1	1	1	1	-111
115859656	499668										1		-111	1	1	1	1	1	1	1	1	0	0	0	3	1	1	1	0	1	0	2	2	1	2	2	3	1	0	1	0	3	3	1	1	1	1	2	-111
115859660	499668										1		-111	1	1	1	0	0	0	1	0	1	0	0	2	1	1	1	0	1	0	2	3	2	2	2	3	1	1	1	0	2	3	2	2	2	1	1	-111
115859664	499668										2		1	1	0	1	1	1	0	1	1	0	0	0	2	2	1	0	1	0	0	2	2	1	1	2	2	1	0	0	0	2	2	2	1	2	-111	-111	2
115859667	499668										1		-111	1	1	1	1	1	1	1	1	1	0	1	2	1	1	1	0	0	0	2	1	1	1	2	3	1	1	0	0	2	3	3	1	1	1	1	-111
115859670	499668										1		-111	1	1	1	1	0	0	1	1	1	1	0	2	1	1	1	0	1	0	2	1	1	2	2	3	1	1	1	1	2	2	2	1	1	1	1	-111
115859672	499668										1		-111	1	1	1	1	1	1	1	1	1	1	1	1	1	1	1	0	1	0	1	1	1	2	2	3	1	0	1	0	1	3	1	1	1	1	1	-111
115859673	499668										1		-111	1	1	1	0	0	0	1	0	1	0	0	2	1	1	0	0	1	0	1	1	1	1	1	1	1	0	0	0	2	2	3	1	1	1	1	-111
115859674	499668										1		-111	1	1	1	1	1	1	1	1	1	1	1	1	1	1	1	0	1	0	3	1	2	2	2	3	1	0	0	0	1	3	1	1	-111	1	1	-111
115859675	499668										1		-111	1	1	1	1	1	0	1	0	0	0	0	3	1	1	1	0	1	0	3	3	2	1	2	3	1	1	0	0	1	3	2	1	1	1	1	-111
115859676	499668										1		-111	1	1	1	1	1	1	1	1	1	1	1	2	1	1	1	1	1	0	2	2	1	1	2	2	1	0	0	0	1	3	2	1	1	1	1	-111
115859677	499668										1		-111	1	1	1	1	1	0	1	1	1	1	1	2	1	1	0	1	0	0	2	2	2	1	2	3	1	0	0	0	1	1	1	1	1	1	1	-111
115859679	499668										1		-111	1	1	1	1	1	1	1	1	1	1	0	2	1	1	1	0	1	0	2	2	2	1	2	3	1	0	0	0	2	2	1	1	1	1	1	-111
115859680	499668										1		-111	1	1	1	1	1	1	1	1	1	1	1	2	1	1	1	0	1	0	3	1	2	1	2	3	1	0	0	0	2	2	1	1	1	1	1	-111
115859681	499668										1		-111	1	1	1	1	0	1	1	1	1	1	1	2	1	1	1	1	1	0	1	2	1	1	2	2	1	1	0	0	1	1	3	1	2	1	1	-111
115859682	499668										1		-111	1	1	1	1	1	1	1	1	1	1	1	2	1	1	0	1	0	0	2	3	1	2	2	2	1	1	0	0	1	3	1	1	1	1	1	-111
115859683	499668										1		-111	1	1	1	1	0	0	1	1	1	1	1	1	1	1	1	0	1	0	1	1	1	1	2	3	1	0	1	0	2	2	3	1	3	2	2	-111
115859684	499668										1		-111	1	1	1	1	1	1	1	1	1	1	0	2	1	1	1	0	1	0	2	2	1	1	2	2	1	0	1	0	2	3	3	1	1	1	2	-111
115859686	499668										1		-111	1	1	1	0	0	0	1	0	1	1	1	2	1	1	1	0	1	0	2	1	2	1	1	2	1	0	0	0	1	3	2	1	1	1	2	-111
115859687	499668										1		-111	1	1	1	1	0	0	1	0	1	0	0	2	1	1	1	0	1	0	2	1	1	1	2	3	1	0	1	0	2	2	3	1	1	2	1	-111
115859691	499668										2		1	1	1	1	1	1	1	1	1	1	0	1	2	1	1	1	0	1	0	2	2	1	1	2	1	1	0	0	0	2	2	2	1	1	-111	-111	1
115859693	499668										2		1	1	1	1	1	1	1	1	1	1	1	0	2	1	1	1	1	0	0	2	2	2	1	2	3	1	0	0	1	2	2	2	1	1	-111	-111	2
115859694	499668										1		-111	1	1	1	1	0	0	1	0	1	1	1	2	1	1	1	0	1	0	1	2	1	1	2	2	1	0	0	0	1	3	2	1	2	1	1	-111
115859696	499668										1		-111	1	1	1	1	1	1	1	1	1	0	0	2	1	1	1	0	1	0	2	1	1	1	2	3	1	1	0	0	2	3	3	1	1	1	1	-111
115859697	499668										1		-111	1	0	1	1	1	1	1	1	1	1	0	2	1	1	1	0	1	0	2	2	1	1	2	3	1	0	1	0	1	2	3	1	1	1	1	-111
115859699	499668										1		-111	1	1	1	1	1	1	1	1	1	1	1	2	1	1	0	1	0	0	2	2	2	1	2	3	1	0	0	0	2	2	1	1	2	2	2	-111
115859700	499668										1		-111	1	1	1	1	0	0	0	0	1	1	1	2	1	1	0	1	0	0	3	2	1	1	2	3	1	1	0	0	2	3	4	1	1	2	2	-111
115859704	499668										1		-111	1	0	1	1	0	0	1	0	1	0	0	2	2	1	1	1	1	0	3	1	2	1	2	3	1	0	1	0	2	3	2	1	1	1	1	-111
115859706	499668										1		-111	1	0	1	1	1	1	1	1	1	1	1	2	1	1	1	0	0	0	3	3	1	1	2	2	1	0	0	0	1	2	2	1	2	1	1	-111
115859709	499668										1		-111	1	1	1	1	1	1	1	1	1	1	1	1	1	1	1	1	0	0	2	3	2	1	3	3	1	0	1	0	1	3	1	1	1	1	1	-111
115859711	499668										1		-111	1	1	1	1	1	1	1	1	1	1	1	1	1	1	1	0	1	0	2	2	2	2	2	3	1	1	1	0	2	2	1	1	1	1	1	-111
115859712	499668										1		-111	1	1	1	1	0	0	1	0	1	0	0	2	1	1	1	0	1	0	2	2	1	2	2	3	1	1	0	0	1	3	3	1	1	2	2	-111
115859716	499668										1		-111	1	1	1	1	0	0	1	0	0	1	0	2	1	1	0	1	0	0	3	2	1	1	2	3	1	1	1	0	2	3	3	1	1	1	1	-111
115859717	499668										1		-111	1	1	1	1	1	1	1	0	1	1	1	1	1	1	0	0	1	0	2	2	1	2	3	3	1	1	0	0	2	2	3	1	1	1	1	-111
115859721	499668										1		-111	1	1	1	1	1	1	1	1	1	0	1	2	1	1	1	0	1	0	2	1	1	1	1	3	1	0	0	0	3	3	3	1	1	1	1	-111
115859723	499668										1		-111	1	1	1	0	0	0	1	0	1	1	1	1	1	1	1	0	1	0	3	2	2	1	2	3	1	0	0	0	2	2	3	1	1	1	1	-111
115859724	499668										1		-111	1	1	1	1	1	1	1	1	1	0	0	2	1	1	1	1	1	0	2	2	2	1	2	2	1	1	1	1	1	3	1	1	1	1	1	-111
115859726	499668										1		-111	1	1	1	1	0	0	1	0	1	1	1	2	1	1	1	0	1	0	3	3	2	1	2	3	1	0	0	1	1	2	3	1	2	1	1	-111
115859727	499668										1		-111	1	1	0	1	0	0	1	1	1	0	1	2	1	1	1	0	1	0	2	1	1	3	3	3	1	1	1	0	1	1	1	1	1	1	1	-111
115859728	499668										1		-111	1	1	1	0	1	1	1	1	1	1	0	2	1	1	1	1	0	0	2	2	1	1	2	3	1	0	0	0	1	2	1	1	1	1	1	-111
115859730	499668										1		-111	1	1	1	1	0	1	1	0	1	1	1	1	1	1	1	0	1	0	3	2	2	1	2	3	1	0	0	0	2	2	1	1	-111	1	1	-111
115859731	499668										2		1	1	1	1	1	1	1	1	1	1	1	1	2	1	1	1	0	1	0	2	2	1	2	2	2	1	0	0	0	3	3	3	2	1	-111	-111	1
115859733	499668										2		1	1	1	0	1	1	1	1	1	1	1	1	2	1	1	1	1	1	0	2	2	1	1	1	1	1	0	1	0	2	2	2	1	2	-111	-111	2
115859737	499668										1		-111	1	1	1	1	1	1	1	1	1	0	0	2	1	1	1	1	1	0	2	2	2	2	2	2	1	1	0	0	1	2	3	1	1	1	1	-111
115859738	499668										1		-111	1	1	1	1	1	1	1	1	1	1	1	3	1	1	1	1	0	0	2	1	1	1	1	3	1	1	0	0	1	1	1	1	1	1	1	-111
115859739	499668										1		-111	1	1	1	1	1	1	1	1	1	0	0	2	1	1	1	0	1	0	2	1	1	2	2	3	1	1	0	0	1	3	1	3	3	1	1	-111
115859741	499668										1		-111	1	1	1	1	1	1	1	1	1	1	1	2	1	1	1	1	1	0	2	2	2	2	2	3	1	0	1	0	2	1	3	1	1	1	1	-111
115859745	499668										1		-111	1	1	1	1	0	0	1	1	1	1	1	1	1	1	0	0	1	0	3	1	3	2	3	3	1	0	0	0	1	2	3	1	1	1	1	-111
115859747	499668										1		-111	1	1	1	1	1	1	1	1	1	1	1	1	1	1	0	1	0	0	3	3	2	1	2	3	1	0	1	0	2	3	3	1	1	2	2	-111
115859749	499668										1		-111	1	1	1	1	1	1	1	1	1	0	0	2	1	1	1	0	1	0	2	2	2	1	2	3	1	1	1	0	1	3	3	1	2	2	2	-111
115859750	499668										1		-111	1	1	1	1	1	1	1	1	1	1	1	2	1	1	1	1	0	0	3	3	3	2	2	3	1	1	0	0	1	1	3	1	1	1	1	-111
115859751	499668										1		-111	1	1	1	1	0	0	1	0	1	0	0	2	1	1	1	0	1	0	2	2	1	1	2	2	1	0	0	0	1	2	2	1	-111	1	1	-111
115859752	499668										1		-111	1	1	1	1	1	1	1	1	1	1	1	2	1	1	1	0	0	0	2	1	1	1	2	3	1	0	1	0	2	3	3	2	2	1	1	-111
115859753	499668										1		-111	1	1	1	1	0	0	1	0	1	0	0	2	1	1	1	0	1	0	2	3	1	1	2	3	1	0	1	0	1	2	3	1	1	2	1	-111
115859754	499668										1		-111	1	0	1	1	0	1	1	1	1	1	1	2	1	1	1	0	1	0	2	2	2	2	2	3	1	1	0	0	2	3	3	1	3	1	1	-111
115859755	499668										1		-111	1	1	1	1	1	1	1	1	1	1	1	1	1	1	1	0	1	0	2	2	2	2	2	3	1	0	0	0	2	3	1	1	1	1	1	-111
115859756	499668										1		-111	1	1	1	1	0	0	1	0	1	0	0	2	1	1	1	0	1	0	3	3	3	1	1	3	1	0	0	0	2	1	4	1	1	1	1	-111
115859760	499668										1		-111	1	0	1	1	1	1	1	1	1	0	0	2	1	1	1	1	1	0	2	4	1	2	2	3	1	1	0	1	3	2	3	1	1	1	1	-111
115859762	499668										1		-111	1	1	1	1	0	0	1	0	1	0	0	1	1	1	0	1	0	0	3	2	1	1	2	3	1	0	1	0	2	3	3	1	1	1	1	-111
115859763	499668										1		-111	1	1	1	1	0	0	1	0	1	0	0	2	1	1	0	0	1	0	2	1	1	1	2	3	1	0	0	0	2	3	3	1	2	1	1	-111
115859765	499668										1		-111	1	0	1	0	0	0	0	0	1	0	0	4	1	1	0	0	1	0	2	2	1	4	2	3	1	0	0	0	1	3	1	3	3	2	2	-111
115859769	499668										1		-111	1	1	1	1	1	1	1	1	1	0	0	2	1	1	1	0	1	0	2	2	2	1	2	3	1	1	0	0	1	2	3	1	1	1	1	-111
115859770	499668										2		1	1	1	1	1	1	1	1	1	1	1	0	2	1	1	1	0	1	0	2	2	1	1	1	2	1	0	0	0	2	1	3	1	3	-111	-111	1
115859771	499668										1		-111	1	1	1	1	0	0	1	0	1	1	0	2	1	1	1	0	0	0	2	1	1	1	2	2	1	0	0	1	2	2	1	1	3	1	1	-111
115859772	499668										1		-111	1	1	1	1	0	0	1	0	1	1	0	2	1	1	1	0	0	0	2	3	2	1	2	3	1	0	0	0	2	3	3	1	1	1	1	-111
115859774	499668										1		-111	1	1	1	1	1	1	1	1	1	1	1	2	1	1	1	0	1	0	2	3	2	1	1	2	1	0	0	0	1	2	3	1	1	1	2	-111
115859775	499668										1		-111	1	1	1	1	1	1	1	1	1	1	1	1	1	1	1	1	1	0	3	2	2	1	3	3	1	0	0	0	1	3	1	1	1	1	1	-111
115859776	499668										1		-111	1	1	1	0	0	0	1	0	1	0	1	2	1	1	1	0	0	0	2	1	1	1	2	3	1	0	0	0	2	3	3	3	3	1	1	-111
115859778	499668										1		-111	1	1	0	1	1	0	1	1	1	0	0	2	1	1	1	0	0	0	2	2	2	1	1	3	1	0	1	0	2	2	3	1	1	1	1	-111
115859779	499668										1		-111	1	1	1	1	1	1	1	1	1	1	1	1	1	1	1	0	1	0	2	2	2	1	2	3	1	0	1	0	2	3	1	1	1	1	1	-111
115859780	499668										1		-111	1	1	1	1	1	0	1	1	1	1	1	2	1	1	0	1	0	0	2	1	2	1	2	3	1	0	1	0	1	2	3	1	1	1	1	-111
115859781	499668										1		-111	1	1	1	0	0	0	1	1	1	1	1	2	1	1	1	0	1	0	2	2	1	1	2	3	1	1	0	0	1	2	1	1	1	1	1	-111
115859785	499668										1		-111	1	1	1	1	0	0	1	1	1	0	0	2	1	1	1	1	0	0	2	2	1	2	2	3	1	0	0	0	1	2	1	1	-111	1	1	-111
115859786	499668										1		-111	1	1	1	1	1	1	1	1	1	0	0	2	1	1	1	0	0	0	3	3	2	2	2	3	1	0	0	0	1	1	3	1	1	1	1	-111
115859789	499668										1		-111	1	1	1	1	0	0	1	0	1	1	1	2	1	1	1	1	0	0	3	2	1	1	2	3	1	0	0	0	1	2	1	1	1	1	1	-111
115859792	499668										1		-111	1	1	1	1	1	1	1	1	1	1	1	3	1	1	1	0	0	0	3	2	2	1	3	3	1	0	1	1	1	1	1	1	1	1	1	-111
115859793	499668										1		-111	1	1	1	1	0	0	1	0	1	1	1	1	1	1	0	1	0	0	3	2	2	1	2	3	1	0	0	0	3	3	1	1	1	1	1	-111
115859794	499668										1		-111	1	0	1	0	0	1	1	0	1	1	0	2	1	1	1	1	1	0	2	2	2	1	2	2	1	0	1	0	1	2	1	1	1	1	1	-111
115859796	499668										1		-111	1	1	1	1	0	1	1	0	1	1	0	1	1	1	1	1	1	0	3	3	1	1	2	3	1	1	0	0	1	3	3	1	1	1	1	-111
115859797	499668										1		-111	1	1	1	1	0	0	0	0	0	0	0	2	1	1	1	0	0	0	2	2	2	1	2	3	1	1	0	0	2	3	2	2	2	2	2	-111
115859803	499668										1		-111	1	1	1	1	1	1	1	1	1	0	0	2	2	1	1	0	1	0	2	2	1	2	2	3	1	0	1	0	2	3	3	1	2	1	1	-111
115859805	499668										1		-111	1	1	1	1	1	1	1	1	1	1	1	1	1	1	1	1	0	0	3	3	2	1	2	3	1	0	1	0	1	2	3	1	1	1	2	-111
115859806	499668										1		-111	1	1	1	1	0	1	1	0	1	0	1	2	1	1	1	0	1	0	3	2	1	2	2	3	1	0	1	0	2	1	1	1	1	1	1	-111
115859807	499668										1		-111	1	1	1	1	0	1	1	1	1	0	1	2	1	1	1	0	1	0	2	1	1	4	4	3	1	0	1	0	3	3	3	1	1	1	2	-111
115859809	499668										1		-111	1	1	1	1	1	1	1	1	1	1	1	2	1	1	0	1	1	0	3	3	3	1	2	2	1	1	0	0	2	2	1	1	1	1	1	-111
115859814	499668										1		-111	1	1	1	1	0	0	1	0	1	1	0	3	3	1	0	0	1	0	2	2	2	1	2	3	1	1	0	0	3	4	3	1	2	2	1	-111
115859817	499668										1		-111	1	1	1	1	1	1	1	1	1	1	0	2	1	1	1	0	1	0	3	2	2	1	2	3	1	1	0	0	1	3	3	1	1	1	1	-111
115859818	499668										1		-111	1	1	1	1	1	1	1	1	1	1	1	1	1	1	1	0	0	0	2	2	2	2	2	2	1	0	0	0	2	3	1	1	1	1	1	-111
115859819	499668										2		1	1	1	1	1	1	1	1	1	0	1	0	2	1	1	1	0	1	0	2	2	1	1	2	1	1	0	0	0	2	2	3	2	1	-111	-111	2
115859821	499668										1		-111	1	1	1	1	1	1	1	1	1	0	0	2	1	1	0	1	0	0	2	2	2	1	2	1	1	0	0	0	1	3	1	1	1	1	1	-111
115859822	499668										1		-111	1	1	1	1	1	1	1	1	1	1	1	2	1	1	0	0	1	0	2	2	1	1	1	2	1	0	0	0	1	3	1	1	1	1	1	-111
115859823	499668										1		-111	1	1	1	1	1	1	1	1	1	1	1	2	1	1	1	0	1	0	2	2	1	1	3	3	1	0	0	0	2	3	3	1	2	1	1	-111
115859824	499668										1		-111	1	1	1	1	0	1	1	1	0	1	1	2	1	1	0	1	0	0	3	1	1	1	2	3	1	0	0	1	2	3	1	1	1	2	1	-111
115859825	499668										1		-111	1	1	1	1	0	1	1	1	1	0	0	1	1	1	0	1	0	0	2	2	1	1	1	2	1	1	0	0	2	2	1	1	1	1	1	-111
115859828	499668										1		-111	1	1	1	1	1	0	1	1	1	1	1	2	1	1	0	1	0	0	2	4	2	1	2	3	1	0	0	0	2	2	1	3	2	1	1	-111
115859830	499668										1		-111	1	1	1	0	0	0	0	0	0	1	0	2	1	1	1	0	1	0	2	1	2	2	1	2	1	0	0	0	1	2	3	1	1	1	1	-111
115859831	499668										1		-111	1	1	1	0	0	0	1	0	1	0	1	2	1	1	1	0	1	0	2	2	1	3	3	3	1	1	1	0	1	3	1	1	2	1	1	-111
115859832	499668										1		-111	1	1	1	1	1	1	1	1	1	1	1	2	1	1	1	1	1	0	2	2	2	1	2	3	1	1	1	0	2	2	3	1	1	1	1	-111
115859836	499668										1		-111	1	1	1	1	0	0	0	0	1	1	1	1	1	1	1	0	1	0	2	1	1	1	1	3	1	1	0	0	2	3	2	1	1	2	2	-111
115859842	499668										1		-111	1	1	1	1	1	1	1	1	1	0	0	2	1	1	1	0	1	0	3	1	1	1	2	3	1	0	1	0	2	2	3	1	1	1	1	-111
115859846	499668										1		-111	1	1	0	1	1	0	0	1	1	0	1	-111	1	1	0	1	0	0	3	3	4	2	1	3	1	0	0	0	1	2	1	1	1	1	1	-111
115859851	499668										1		-111	1	1	1	1	0	0	0	0	1	1	1	1	1	1	1	1	1	0	1	1	1	1	2	3	1	0	0	0	3	2	3	1	2	1	1	-111
115859852	499668										1		-111	1	1	1	1	1	1	1	1	1	1	1	1	1	1	1	1	1	0	2	1	1	1	2	3	1	0	0	0	2	3	3	1	1	1	1	-111
115859855	499668										1		-111	1	1	1	1	0	0	1	1	1	1	1	2	1	1	1	0	1	0	2	2	1	1	2	3	1	1	1	0	2	2	2	1	1	1	1	-111
115859860	499668										1		-111	1	1	1	1	1	1	1	1	1	1	1	-111	2	1	1	1	0	1	-111	2	2	2	1	2	1	0	1	0	2	1	1	2	2	1	1	-111
115859863	499668										1		-111	1	1	1	1	0	0	1	0	1	1	1	1	2	1	0	1	0	0	3	2	1	2	2	3	1	0	0	0	3	3	2	2	1	1	1	-111
115859866	499668										1		-111	1	0	1	0	0	0	1	0	1	0	0	2	1	1	1	0	1	0	1	1	1	1	1	1	1	0	0	0	2	3	4	2	2	2	1	-111
115859870	499668										1		-111	1	1	1	1	1	1	1	1	1	1	1	1	1	1	1	0	1	0	2	2	1	1	1	3	1	0	1	0	2	3	2	1	1	1	1	-111
115859871	499668										1		-111	1	0	1	1	1	1	0	1	1	1	1	2	1	1	1	1	0	0	2	2	2	1	2	3	1	0	0	0	1	3	2	1	1	1	1	-111
115859872	499668										1		-111	1	1	1	1	1	1	1	1	1	1	1	3	1	1	1	1	1	0	2	2	1	1	1	3	1	0	0	0	2	1	1	1	2	1	2	-111
115859873	499668										1		-111	1	1	1	1	1	1	1	1	1	1	1	2	1	1	1	1	1	0	1	2	2	2	2	2	1	0	0	1	2	1	2	1	1	2	2	-111
115859875	499668										1		-111	1	0	1	1	0	0	1	1	1	1	1	3	1	1	0	1	1	0	3	3	3	1	1	3	1	1	0	1	2	3	3	1	1	1	1	-111
115859877	499668										1		-111	1	1	1	1	1	1	1	1	1	0	0	2	1	1	1	0	1	0	2	1	1	1	1	2	1	0	1	0	1	1	3	1	1	1	1	-111
115859878	499668										1		-111	1	1	1	1	1	1	1	1	1	1	1	2	3	1	1	0	1	0	3	2	2	2	2	3	1	0	1	0	2	2	2	1	1	1	1	-111
115859879	499668										1		-111	1	1	1	1	0	0	1	0	1	0	1	1	1	1	1	1	1	0	1	2	2	2	3	3	1	0	0	0	1	3	1	1	1	1	1	-111
115859884	499668										2		1	1	0	1	1	1	1	0	0	0	0	0	2	1	1	1	0	1	0	2	2	1	2	2	2	1	1	0	1	2	2	2	1	1	-111	-111	1
115859886	499668										1		-111	1	1	1	1	0	0	1	0	1	0	0	2	1	1	1	0	1	0	2	2	2	1	1	3	1	0	0	0	2	3	3	1	1	1	1	-111
115859888	499668										1		-111	1	1	1	1	1	1	1	1	1	1	1	2	1	1	1	1	1	0	2	1	2	1	2	2	1	0	0	0	1	1	1	1	1	2	2	-111
115859890	499668										1		-111	1	1	1	1	1	1	1	1	1	1	1	1	1	1	1	0	0	0	2	2	2	1	2	3	1	0	1	0	2	3	2	2	2	1	1	-111
115859893	499668										1		-111	1	1	1	1	1	0	1	1	1	1	1	1	1	1	1	1	0	0	2	2	2	1	1	2	1	0	0	0	2	2	3	1	1	1	1	-111
115859896	499668										1		-111	1	1	1	1	1	1	1	1	1	1	0	1	1	1	1	0	0	0	2	2	1	1	2	2	1	1	0	0	2	3	3	2	2	1	1	-111
115859897	499668										1		-111	1	1	1	1	0	0	1	0	1	1	1	2	1	1	0	0	1	0	1	3	2	1	2	3	1	1	0	0	1	3	3	1	1	1	2	-111
115859899	499668										1		-111	1	1	1	1	1	1	1	1	1	1	1	2	1	1	1	1	1	0	2	2	2	1	2	3	1	1	0	0	1	1	1	1	1	1	1	-111
115859900	499668										1		-111	1	1	1	1	1	1	1	1	1	1	1	2	1	1	1	0	1	0	3	2	1	1	1	3	1	1	0	0	1	1	3	1	1	1	1	-111
115859901	499668										1		-111	1	1	1	1	1	1	1	1	1	1	1	2	1	1	1	0	0	0	3	2	1	1	2	3	1	0	1	0	2	2	1	1	2	1	1	-111
115859902	499668										1		-111	1	1	1	1	0	0	1	0	1	0	0	2	1	1	1	0	1	0	1	1	1	1	2	3	1	0	0	0	2	3	3	1	1	1	1	-111
115859903	499668										1		-111	1	1	1	1	0	0	1	1	1	1	1	2	1	1	1	0	1	0	2	1	2	2	1	4	1	0	0	0	1	2	2	1	1	2	2	-111
115859904	499668										1		-111	1	1	1	1	0	0	1	1	1	1	1	2	1	1	1	0	1	0	2	2	1	1	2	3	1	1	1	0	2	1	3	1	1	1	1	-111
115859905	499668										1		-111	1	1	1	0	0	0	1	0	1	1	1	2	1	1	0	0	1	0	2	1	1	1	2	3	1	1	0	0	2	1	1	1	1	1	1	-111
115859906	499668										1		-111	1	1	1	1	0	0	1	1	1	1	0	1	1	1	1	1	0	0	3	2	2	1	2	3	1	0	0	0	1	2	3	1	1	1	1	-111
115859909	499668										1		-111	1	1	1	1	0	0	1	0	1	0	0	2	1	1	1	1	1	0	2	1	1	2	2	2	1	1	1	0	2	1	2	1	-111	1	1	-111
115859910	499668										1		-111	1	1	1	1	1	1	1	1	1	0	1	2	1	1	1	1	1	0	2	2	2	1	2	3	1	1	0	0	1	2	1	1	1	1	1	-111
115859912	499668										1		-111	1	1	1	1	0	0	1	0	1	1	1	2	1	1	1	0	1	0	2	1	1	1	2	2	1	0	1	0	1	2	1	1	1	1	1	-111
115859914	499668										1		-111	1	1	1	1	1	1	1	1	1	1	1	2	1	1	0	1	1	0	2	2	2	1	2	2	1	0	0	0	1	2	3	1	1	1	1	-111
115859916	499668										1		-111	1	1	1	1	1	1	1	1	1	1	1	1	1	1	1	0	1	0	2	2	2	1	1	2	1	1	1	1	2	2	3	1	1	1	1	-111
115859917	499668										1		-111	1	1	0	0	0	1	1	1	1	0	1	2	2	1	1	1	0	0	3	2	2	1	2	3	1	0	1	0	1	1	1	2	2	1	1	-111
115859924	499668										1		-111	1	1	1	1	1	1	1	1	1	1	1	2	1	1	1	0	1	0	3	3	1	1	2	3	1	1	0	1	1	2	3	1	1	1	1	-111
115859925	499668										1		-111	1	0	1	1	1	1	1	1	1	0	0	2	1	1	1	0	1	0	2	1	1	2	1	3	1	1	0	0	1	1	1	1	1	1	1	-111
115859928	499668										1		-111	1	1	1	1	1	1	1	1	1	1	0	3	1	1	1	1	1	0	3	1	1	1	1	3	1	0	0	0	2	3	3	1	1	1	1	-111
115859929	499668										1		-111	1	1	1	0	0	0	1	0	1	0	1	2	1	1	1	0	0	0	2	3	2	1	2	3	1	1	0	0	2	3	3	1	1	1	1	-111
115859930	499668										1		-111	1	1	1	1	1	1	1	1	1	1	1	2	1	1	1	1	1	0	2	2	2	1	2	3	1	1	0	0	3	2	3	1	1	1	1	-111
115859931	499668										1		-111	1	1	1	1	1	1	1	1	1	1	1	1	1	1	1	0	1	0	2	4	1	4	3	3	1	0	1	0	2	3	2	1	1	1	2	-111
115859934	499668										1		-111	1	1	1	1	1	1	1	1	1	0	0	2	1	1	1	0	1	0	2	2	1	1	2	2	1	1	1	0	2	3	2	2	2	2	2	-111
115859945	499668										1		-111	1	1	1	1	0	0	0	0	1	1	1	2	1	1	1	0	1	0	2	1	2	2	2	2	1	0	0	0	1	3	1	1	1	1	1	-111
115859946	499668										1		-111	1	1	1	1	1	1	1	0	1	1	1	2	1	1	1	1	1	0	2	2	2	1	2	3	1	0	0	0	1	2	2	1	1	1	2	-111
115859947	499668										1		-111	1	1	1	1	1	1	1	1	1	1	1	2	1	1	1	0	1	0	3	3	3	2	2	3	1	1	0	0	2	3	2	1	1	1	1	-111
115859948	499668										1		-111	1	0	1	1	1	1	1	1	1	1	1	2	1	1	1	0	0	0	1	1	1	1	1	3	1	1	1	0	1	3	3	1	1	1	1	-111
115859950	499668										1		-111	1	1	1	1	0	0	1	0	0	0	0	2	2	1	1	0	1	0	1	3	1	1	2	3	1	0	0	0	2	3	1	1	1	1	1	-111
115859951	499668										1		-111	1	1	1	1	1	1	1	1	1	1	1	1	1	1	1	0	0	0	2	1	1	1	2	2	1	1	0	0	1	1	1	1	3	1	1	-111
115859954	499668										1		-111	1	1	1	1	1	1	1	1	1	1	0	2	1	1	1	0	1	0	2	1	1	2	2	3	1	0	0	0	3	1	3	2	2	1	1	-111
115859958	499668										1		-111	1	1	0	1	1	0	0	0	1	0	0	2	1	1	1	0	0	0	2	2	2	2	2	3	1	1	0	0	2	1	3	1	1	1	1	-111
115859960	499668										1		-111	1	1	1	0	0	0	1	0	1	1	1	2	1	1	0	1	0	0	2	2	1	1	2	3	1	0	1	0	2	2	3	1	1	1	2	-111
115859961	499668										1		-111	1	1	1	1	0	0	1	0	0	1	0	2	1	1	1	0	1	0	2	1	1	1	2	2	1	0	1	0	2	2	2	1	1	1	1	-111
115859962	499668										1		-111	1	1	1	1	1	1	1	1	1	1	1	2	1	1	1	0	1	0	2	1	2	1	2	3	1	0	0	0	2	3	3	1	1	1	1	-111
115859963	499668										1		-111	1	1	1	1	0	0	1	1	1	0	1	2	1	1	1	0	1	0	1	1	1	1	1	2	1	1	0	0	1	2	2	1	1	1	1	-111
115859964	499668										1		-111	1	0	1	0	0	1	1	0	1	0	0	2	1	1	1	0	0	0	2	2	2	1	2	2	1	0	0	0	1	3	3	1	-111	1	1	-111
115859968	499668										1		-111	1	1	1	0	0	0	0	0	1	0	1	2	1	1	1	0	0	0	3	1	1	1	2	3	1	1	0	1	1	3	4	1	2	1	1	-111
115859969	499668										1		-111	1	1	1	1	1	1	1	1	1	0	0	2	2	1	1	0	1	0	2	2	2	1	1	1	1	1	0	0	3	3	2	1	1	2	1	-111
115859971	499668										1		-111	1	1	1	1	0	0	1	0	1	1	1	1	1	1	0	0	1	0	2	2	2	1	3	3	1	0	0	1	2	3	3	1	2	1	1	-111
115859973	499668										1		-111	1	1	1	1	0	0	1	1	1	0	1	2	1	1	1	1	0	0	2	2	2	3	2	2	1	1	0	0	2	3	1	1	3	1	1	-111
115859977	499668										1		-111	1	0	1	0	0	0	0	0	1	0	1	1	1	1	1	0	1	0	2	1	1	1	2	3	1	1	1	0	1	3	2	1	2	1	1	-111
115859979	499668										1		-111	1	1	1	1	1	1	1	1	1	0	0	2	1	1	1	1	1	0	2	2	2	1	2	3	1	1	0	0	2	3	1	1	1	1	1	-111
115859980	499668										1		-111	1	1	1	1	0	0	1	0	1	0	1	2	1	1	1	0	1	0	2	1	1	1	2	3	1	0	1	0	3	3	3	2	2	2	2	-111
115859981	499668										1		-111	1	1	1	1	0	0	0	0	1	0	1	2	1	1	1	0	0	0	3	2	2	2	3	2	1	0	0	0	2	1	1	1	1	1	1	-111
115859984	499668										1		-111	1	1	1	1	1	1	1	1	0	1	1	3	1	1	1	0	1	0	2	2	1	1	2	2	1	0	0	0	2	2	1	1	1	1	1	-111
115859985	499668										1		-111	1	0	1	1	0	0	1	0	1	0	1	3	1	1	0	0	0	0	2	2	1	2	3	3	1	0	0	0	3	3	1	1	1	2	2	-111
115859990	499668										1		-111	1	1	1	1	1	1	1	1	1	1	1	2	1	1	1	1	0	0	2	2	2	1	2	2	1	1	0	0	2	2	3	1	1	2	1	-111
115859991	499668										1		-111	1	1	1	1	1	1	1	1	1	0	0	2	1	1	1	0	1	0	1	1	1	1	2	2	1	0	0	0	2	3	2	2	1	1	1	-111
115859994	499668										1		-111	1	1	1	0	0	0	0	0	0	0	0	2	2	1	1	1	0	0	3	3	3	2	3	3	1	0	0	0	2	1	3	1	1	1	1	-111
115859996	499668										1		-111	1	1	1	1	1	1	1	1	1	1	1	2	1	1	1	0	1	0	2	1	2	1	2	2	1	0	1	0	2	3	2	1	1	1	1	-111
115859999	499668										1		-111	1	1	1	1	1	1	1	1	1	1	1	2	1	1	0	1	0	0	2	2	2	2	2	3	1	0	0	0	2	2	3	1	1	1	1	-111
115860000	499668										1		-111	1	1	1	1	1	1	1	1	1	1	1	2	1	1	1	0	1	0	3	2	2	1	2	3	1	0	1	0	2	2	1	2	2	1	1	-111
115860002	499668										1		-111	1	1	1	1	1	1	1	1	1	0	1	2	1	1	1	0	1	0	2	1	1	1	2	3	1	0	1	0	2	3	3	1	2	1	1	-111
115860003	499668										1		-111	1	1	1	1	0	1	1	1	1	0	0	2	1	1	1	0	1	0	2	2	1	1	2	2	1	0	0	0	2	2	3	1	1	1	1	-111
115860005	499668										1		-111	1	1	0	1	1	1	1	1	1	0	0	2	1	1	1	0	1	0	2	1	1	2	2	3	1	1	0	1	2	3	1	1	1	1	1	-111
115860009	499668										2		1	1	1	1	1	0	0	1	1	1	0	0	3	1	1	1	0	1	0	2	2	1	1	2	1	1	0	1	0	2	2	3	1	2	-111	-111	2
115860010	499668										2		1	1	1	1	1	0	1	1	1	1	1	1	2	1	1	1	0	1	0	2	2	1	2	2	2	1	1	0	0	2	1	1	1	-111	-111	-111	2
115860011	499668										2		1	1	1	1	1	1	1	1	1	1	1	1	2	1	1	1	0	1	0	2	2	1	2	2	3	1	1	0	0	2	3	3	1	1	-111	-111	2
115860014	499668										1		-111	1	1	1	1	0	0	1	1	1	0	0	2	1	1	0	0	0	0	-111	2	4	4	2	2	1	0	0	0	2	2	2	3	3	2	2	-111
115860017	499668										1		-111	1	1	1	1	0	0	1	0	1	1	1	1	1	1	1	0	1	0	2	2	2	1	2	2	1	0	0	0	2	2	2	1	1	1	1	-111
115860019	499668										1		-111	1	1	1	1	1	1	1	1	0	1	0	3	1	1	1	0	0	0	3	3	2	1	2	3	1	1	0	0	1	1	1	2	2	1	1	-111
115860023	499668										1		-111	1	1	1	1	0	0	1	0	1	0	1	2	1	1	0	0	1	0	2	2	2	4	2	3	1	1	1	0	2	3	1	1	2	1	2	-111
115860024	499668										1		-111	1	1	0	1	0	0	1	1	1	0	0	2	2	1	1	0	0	0	1	2	1	1	2	2	1	0	0	0	2	3	1	1	1	1	1	-111
115860026	499668										1		-111	1	1	1	1	0	0	1	1	1	1	1	2	1	1	1	1	1	0	3	3	2	1	2	3	1	1	1	0	1	2	2	1	1	1	1	-111
115860033	499668										1		-111	1	1	1	1	1	1	1	1	1	1	0	2	2	1	1	0	1	0	2	1	2	1	2	3	1	0	0	0	2	2	3	1	1	1	1	-111
115860037	499668										1		-111	1	1	1	1	1	1	1	1	1	0	1	1	2	1	1	1	0	0	2	2	2	1	1	3	1	0	1	0	1	1	1	1	2	1	1	-111
115860038	499668										1		-111	1	1	1	1	0	0	1	1	1	1	1	2	1	1	1	0	0	0	3	2	1	1	2	3	1	0	0	1	2	3	3	1	1	2	2	-111
115860041	499668										1		-111	1	1	1	1	1	1	1	1	1	1	1	2	1	1	1	0	1	0	2	1	1	1	2	2	1	1	0	0	1	2	1	1	1	1	1	-111
115860044	499668										1		-111	1	1	1	0	0	0	1	0	1	1	1	2	1	1	1	0	0	0	2	2	1	2	2	3	1	0	1	0	2	2	2	3	2	2	2	-111
115860045	499668										1		-111	1	1	1	1	0	0	1	1	1	1	1	2	1	1	1	0	0	0	3	3	2	1	3	3	1	0	0	0	1	1	2	1	1	1	1	-111
115860051	499668										1		-111	1	1	1	1	1	1	1	1	1	1	1	2	1	1	1	1	1	0	3	2	2	1	2	3	1	0	0	1	1	3	3	1	-111	2	2	-111
115860052	499668										1		-111	1	1	1	1	1	1	1	1	1	1	1	1	1	1	1	0	0	0	2	2	1	1	1	3	1	0	0	0	2	1	3	2	2	1	1	-111
115860054	499668										1		-111	1	1	1	1	1	1	1	1	1	1	1	2	1	1	1	1	1	0	2	2	2	2	2	2	1	1	0	0	2	3	4	1	1	1	1	-111
115860059	499668										1		-111	1	1	1	1	1	1	1	1	1	1	1	1	1	1	1	0	1	0	2	1	1	1	2	3	1	0	1	0	1	1	3	1	1	1	1	-111
115860061	499668										1		-111	1	1	1	1	1	1	1	1	1	1	1	2	1	1	1	0	1	0	2	4	3	2	2	3	1	1	0	0	1	1	3	1	1	1	1	-111
115860063	499668										1		-111	1	1	1	1	1	1	1	1	1	1	1	1	1	1	1	0	1	0	2	2	2	2	2	3	1	0	0	0	3	3	2	1	1	1	1	-111
115860077	499668										1		-111	1	1	1	1	1	1	1	1	1	1	1	1	1	1	0	0	1	0	1	2	1	4	3	3	1	0	0	0	4	-111	-111	-111	-111	-111	-111	-111
115860080	499668										1		-111	1	1	1	1	1	1	1	1	1	1	1	2	1	1	1	0	0	0	2	2	1	1	2	2	1	1	1	0	2	2	3	2	2	1	1	-111
115860085	499668										1		-111	1	1	1	1	0	0	1	0	1	0	1	2	1	1	1	0	0	0	1	1	2	2	2	1	1	0	0	0	2	2	3	1	1	-111	-111	-111
115860092	499668										1		-111	1	1	1	1	0	1	1	1	1	0	1	2	1	1	1	0	1	0	2	2	1	4	2	3	1	1	1	1	1	3	2	2	2	1	2	-111
115860102	499668										1		-111	1	1	1	0	0	0	1	0	1	0	1	2	2	1	0	0	1	0	3	1	1	2	2	3	1	0	0	0	3	3	4	3	-111	1	3	-111
115859397	499668										2		1	2	-111	-111	-111	-111	-111	-111	-111	-111	-111	-111	3	2	1	0	0	0	0	3	2	1	1	2	3	1	0	0	0	2	2	2	1	1	-111	-111	1
115859555	499668										2		1	2	-111	-111	-111	-111	-111	-111	-111	-111	-111	-111	3	2	1	0	1	0	0	1	1	1	1	1	1	1	0	0	0	3	3	1	1	1	-111	-111	1
115859883	499668										2		1	2	-111	-111	-111	-111	-111	-111	-111	-111	-111	-111	2	2	1	1	0	0	0	2	2	1	1	2	2	1	0	0	0	2	3	2	2	1	-111	-111	2
115859965	499668										2		1	2	-111	-111	-111	-111	-111	-111	-111	-111	-111	-111	3	2	1	0	0	0	0	2	2	1	2	2	3	1	0	1	1	2	3	2	1	1	-111	-111	2
115858854	499668										1		-111	3	-111	-111	-111	-111	-111	-111	-111	-111	-111	-111	-111	1	1	1	0	1	0	2	2	2	1	2	2	1	1	1	1	2	2	3	1	1	1	2	-111
115859038	499668										1		-111	3	-111	-111	-111	-111	-111	-111	-111	-111	-111	-111	-111	2	1	1	1	1	0	2	1	1	3	1	3	1	0	0	0	1	3	1	1	-111	1	-111	-111
[truncated: 25 more columns]
